# Supplementary material for: Adaptation of Staphylococcus xylosus to Nutrients and Osmotic Stress in a Salted Meat Model
Source: Front Microbiol. 2016 Feb 5;7:87. doi: 10.3389/fmicb.2016.00087 (PMC4742526; doi:10.3389/fmicb.2016.00087)
Supplement: Supplementary file 2 [file Table2.XLSX]

## Sheet: Feuil1
Supplementary Table 2. Total genes of Staphylococcus xylosus differentially expressed over time in a meat model.
Gene ID	Gene name	Protein	COG distribution	24 h of incubation			48 h of incubation			72 h of incubation
				Mean ratio	Standard deviation	% of probes	Mean ratio	Standard deviation	% of probes	Mean ratio	Standard deviation	% of probes
SXYL_01131	acuA	Acetoin utilization protein AcuA	B	0.185	0.0353217	87.5	0.376667	0.0463321	75	0.47	0.0594418	50
SXYL_01130	acuC	Acetoin utilization protein AcuC	B	0.325	0.113964	100	0.504286	0.0822308	70	0.5625	0.0492443	40
SXYL_00173		Aldehyde dehydrogenase	C	0.0375	0.00527046	100	0.0644444	0.0101379	100	0.102222	0.0148137	100
SXYL_00870	leuB	3-isopropylmalate dehydrogenase	C	0.39	0	22.2222	0.0642857	0.009759	78	0.13	0.0310913	78
SXYL_01576	glpD	Aerobic glycerol-3-phosphate dehydrogenase	C	0.1425	0.0285044	80	0.155	0.0325137	80	0.1975	0.0413176	80
SXYL_00417		Aldehyde dehydrogenase	C	0.2325	0.0318198	88.8889	0.235	0.0583095	89	0.2225	0.0539179	89
SXYL_02027	citH	Citrate transporter	C	0.2225	0.0533631	70	0.153333	0.0357071	90	0.23	0.0559762	70
SXYL_00811		Aldehyde dehydrogenase	C	0.18	0.0192725	88.8889	0.2225	0.0254951	89	0.2325	0.0249285	89
SXYL_01355	proC	Pyrroline-5-carboxylate reductase	C	0.33	0.0962404	100	0.259	0.0622629	100	0.304	0.0542013	100
SXYL_01368	fer	Ferredoxin	C	0.263333	0.0152753	100	0.216667	0.0057735	100	0.326667	0.011547	100
SXYL_00783		Co Zn Cd efflux system component	C	1.63	0.060553	44.4444	0.385714	0.132647	78	0.335714	0.153933	78
SXYL_00512		Putative cation efflux family protein	C	0.32	0.0567891	90	0.39	0.0924662	90	0.336667	0.0570088	90
SXYL_01814		Putative glycerophosphoryl diester phosphodiesterase	C	0.3225	0.0450185	100	0.244	0.0313404	100	0.351	0.047481	100
SXYL_00276	ldhB	L-lactate dehydrogenase	C	0.2125	0.0689686	100	0.271	0.0802011	100	0.359	0.0862103	100
SXYL_00577		L-lactate permease	C	2.275	0.419245	40	-	-	-	0.37	0.0282843	20
SXYL_01083	pckA	Phosphoenolpyruvate carboxykinase [ATP]	C	0.1125	0.0229129	90	0.221111	0.0382245	90	0.376667	0.0706163	60
SXYL_01981		NADH dehydrogenase-like protein	C	0.5325	0.0892188	60	0.465	0.0883176	80	0.382222	0.0914847	90
SXYL_01103	ldhA	L-lactate dehydrogenase	C	2.505	0.275772	22.2222	0.58	0.0565685	22	0.403333	0.0351188	33
SXYL_01335		Phosphate butyryltransferase	C	0.615	0.0604704	60	0.44875	0.0657783	80	0.40375	0.0570557	80
SXYL_00921	sdcS	Sodium-dependent dicarboxylate transporter SdcS	C	0.4825	0.0975412	77.7778	0.401111	0.114395	100	0.4125	0.117011	44
SXYL_00623		Putative Na(+)/H(+) antiporter	C	0.41	0.112354	100	0.455	0.140495	100	0.4475	0.137204	40
SXYL_01132	acsA	Acetate---CoA ligase	C	0.21	0.0464258	88.8889	0.375	0.103441	44	0.465	0.0777817	22
SXYL_01577	glpK	Glycerol kinase	C	0.48	0.167033	30	0.45	0.0848528	20	0.48	-	10
SXYL_00923	nos	Nitric oxide synthase oxygenase	C	0.453333	0.0208167	33.3333	0.43	0.04	33	0.483333	0.011547	33
SXYL_00655		Putative Na+ H+ antiporter	C	0.575	0.0636396	20	0.53375	0.102948	80	0.51	0.0757816	80
SXYL_02021		Nitroreductase family protein	C	0.315	0.0583095	100	0.402857	0.0672593	100	0.511429	0.0575698	100
SXYL_00633		Putative formate/nitrite transporter	C	0.5925	0.0804984	50	0.483333	0.143201	60	0.52	0.138564	60
SXYL_00604		Putative Na+ H+ antiporter	C	0.623333	0.0305505	30	0.478571	0.105108	70	0.528333	0.0523132	60
SXYL_00347	rocA	1-pyrroline-5-carboxylate dehydrogenase	C	0.1725	0.0374537	100	0.438333	0.0825631	67	0.545	0.0494975	22
SXYL_00532	nirR	Transcriptional regulator NirR	C	-	-	-	0.56	0.0424264	29	0.57	-	14
SXYL_01155	ackA	Acetate kinase	C	-	-	-	0.535	0.112205	60	0.58	0.0543139	50
SXYL_00547	narT	Nitrate transporter NarT	C	2.3125	0.455211	60	-	-	-	0.58	0.0781025	30
SXYL_01470		Acylphosphatase	C	0.465	0.03	100	0.643333	0.0208167	75	0.586667	0.0152753	75
SXYL_01534	acnA	Aconitate hydratase	C	0.3625	0.172472	66.6667	0.41	0.0282843	22	0.6	0.0141421	22
SXYL_01875	qoxA	Probable quinol oxidase subunit 2	C	-	-	-	0.49	0.0538516	56	0.6	0.0565685	22
SXYL_01821	pyc	Pyruvate carboxylase	C	2.01333	0.153731	30	0.488	0.0701427	50	0.605	0.0353553	20
SXYL_01984		Putative NADH dehydrogenase FAD-containing subunit	C	1.5925	0.154137	40	1.6025	0.13326	40	0.65	0.0707107	20
SXYL_01963	glpQ	Glycerophosphoryl diester phosphodiesterase	C	1.6325	0.2503	50	0.62	0.0848528	20	0.66	0.0608276	30
SXYL_00644		Putative formate dehydrogenase	C	0.5125	0.0404489	90	0.692	0.054037	50	0.6625	0.0359398	40
SXYL_00339		Putative di-and tricarboxylate transporter	C	1.67	0.0848528	20	0.585	0.00707107	20	-	-	-
SXYL_01012	fumC	Fumarate hydratase class II	C	0.3825	0.0805709	40	0.68	0.0848528	20	-	-	-
SXYL_02331	araB2	Ribulokinase	C	0.145	0.04272	100	-	-	-	-	-	-
SXYL_00181	ugpQ	Glycerophosphoryl diester phosphodiesterase	C	0.76	-	11.1111	-	-	-	-	-	-
SXYL_00363	nhaC	Na(+)/H(+) antiporter NhaC	C	1.5975	0.183902	50	-	-	-	-	-	-
SXYL_00229		Nitroreductase family protein	C	1.6525	0.258634	50	-	-	-	-	-	-
SXYL_02576		NADH dehydrogenase subunit 5	C	2.8175	0.553435	100	-	-	-	-	-	-
SXYL_00506		Putative NhaP-type Na+ H+ and K+ H+ antiporter	C	1.7575	0.347831	60	1.17667	0.414287	30	-	-	-
SXYL_01430	odhB	Dihydrolipoyllysine-residue succinyltransferase component of 2-oxoglutarate dehydrogenase complex	C	0.4975	0.0768548	60	1.37	-	10	-	-	-
SXYL_02121	queF	NADPH-dependent 7-cyano-7-deazaguanine reductase	C	1.9	0.380171	71.4286	1.62	-	14	-	-	-
SXYL_00425		Na(+)/H(+) exchanger	C	1.8525	0.490642	55.5556	1.625	0.120208	22	-	-	-
SXYL_01922		Na+/H+ antiporter protein	C	2.1425	0.401615	90	1.75857	0.181607	70	-	-	-
SXYL_00670	fdhD	Protein FdhD homolog	C	-	-	-	1.816	0.137222	56	-	-	-
SXYL_00535	nirD	Nitrite reductase	C	6.27	0.272213	75	3.7	0.127671	75	-	-	-
SXYL_01143		Glycerophosphoryl diester phosphodiesterase	C	2.13	0.522015	30	0.615	0.0212132	20	1.05333	0.568712	30
SXYL_01172		Citrate synthase	C	-	-	-	1.95714	0.203201	70	1.45	-	10
SXYL_00917		Aldehyde dehydrogenase	C	1.8425	0.303727	50	1.71667	0.120968	30	1.485	0.00707107	20
SXYL_00410		Putative NAD(P)H nitroreductase	C	1.63667	0.023094	37.5	1.6125	0.174809	50	1.57	-	13
SXYL_00124	araD	L-ribulose-5-phosphate 4-epimerase	C	0.57	0.0648074	55.5556	-	-	-	1.5925	0.12842	44
SXYL_00125	araA	L-arabinose isomerase	C	0.63	0.06	80	-	-	-	1.61857	0.136922	70
SXYL_02219		Putative NhaP-type Na+ H+ and K+ H+ antiporter	C	2.3275	0.756127	77.7778	2.11222	0.598869	100	1.665	0.07	44
SXYL_02518	gltT	Proton/sodium-glutamate symporter	C	2.3475	0.507592	90	1.76667	0.226774	60	1.72167	0.31486	60
SXYL_01173	icd	Isocitrate dehydrogenase [NADP]	C	1.64333	0.20502	30	2.37	0.234663	70	1.74833	0.194979	60
SXYL_01637	sucC	Succinyl-CoA ligase [ADP-forming] subunit beta	C	1.645	0.204524	50	2.36286	0.278551	70	1.8425	0.218232	40
SXYL_01839	pdhD	Dihydrolipoyl dehydrogenase	C	2.82	0.587239	50	2.712	0.479448	50	1.88	0.0804156	40
SXYL_00918	ppaC	Probable manganese-dependent inorganic pyrophosphatase	C	2.8075	0.430391	100	2.78556	0.766585	100	1.90571	0.171839	78
SXYL_01586	miaB	tRNA-2-methylthio-N(6)-dimethylallyladenosine synthase	C	2.0925	0.391101	60	2.29429	0.417686	70	1.93143	0.650857	70
SXYL_00126	araT	Arabinose-proton symporter	C	0.69	-	11.1111	1.55333	0.0763763	33	1.93222	0.308131	100
SXYL_01016		Sodium:dicarboxylate transporter	C	1.27667	0.492375	30	1.75667	0.275657	60	2.012	0.444826	50
SXYL_02220	mnhG2	Putative antiporter subunit G2	C	2.585	0.937009	100	2.7	0.829964	100	2.072	0.392454	83
SXYL_00534	nirB	Nitrite reductase	C	3.2825	1.66665	90	2.77833	0.81234	60	2.12667	0.38527	30
SXYL_02361		Succinyl-CoA:3-ketoacid-coenzyme A transferase subunit B	C	-	-	-	2.52333	0.290057	38	2.23	0.47571	38
SXYL_01024	pflB	Formate acetyltransferase	C	2.19	0.359978	80	2.52	0.269656	80	2.2475	0.263913	80
SXYL_01636	sucD	Succinyl-CoA ligase [ADP-forming] subunit alpha	C	1.6025	0.150433	60	2.62222	0.45746	90	2.25	0.443001	90
SXYL_02362		Succinyl-CoA:3-ketoacid-coenzyme A transferase subunit A	C	1.7275	0.141351	62.5	2.45625	0.521863	100	2.25143	0.17573	88
SXYL_01842	pdhA	Pyruvate dehydrogenase E1 component alpha subunit	C	3.54	0.947443	70	3.03	0.687677	70	2.33833	0.329995	60
SXYL_02614		Aldehyde dehydrogenase	C	2.5125	0.876062	80	2.39	0.475605	40	2.34	0.301993	30
SXYL_00530		Formate/nitrite transporter	C	2.865	1.09961	70	2.1925	0.612017	80	2.36125	0.616961	80
SXYL_01377	gpsA	Glycerol-3-phosphate dehydrogenase [NAD(P)+]	C	2.5425	0.772522	70	2.342	0.59659	50	2.455	0.233345	20
SXYL_00423		Putative di-and tricarboxylate transporter	C	2.215	0.501268	50	1.96	0.258328	40	2.45667	0.365559	30
SXYL_00825	atpE	ATP synthase subunit c	C	6.115	1.25158	100	2.97	0.692965	100	2.465	0.431335	100
SXYL_00599	fni	Isopentenyl-diphosphate delta-isomerase	C	2.1725	1.37754	80	3.15778	2.2043	90	2.47125	1.39904	80
SXYL_00539	narG	Respiratory nitrate reductase, alpha subunit	C	2.52	1.06187	88.8889	2.64571	0.631265	78	2.514	0.648097	56
SXYL_01840	pdhC	Dihydrolipoyllysine-residue acetyltransferase component of pyruvate dehydrogenase complex	C	2.7675	0.498768	80	2.87625	0.521178	80	2.515	0.322645	40
SXYL_02224	mnhC2	Putative antiporter subunit C1	C	4.72667	0.709953	75	4.23667	0.733644	75	2.54	0.400375	75
SXYL_02225	mnhB2	Putative antiporter subunit B2	C	4.8	0.734391	100	4.444	0.455005	100	2.555	0.298496	80
SXYL_01878	qoxD	Probable quinol oxidase subunit 4	C	2.105	0.00707107	66.6667	-	-	-	2.6	0.183303	100
SXYL_00823	atpI	Putative ATP synthase protein I	C	7.2775	1.7285	100	3.688	0.74362	100	2.61	0.364897	100
SXYL_01876	qoxB	Probable quinol oxidase subunit 1	C	2.475	0.377309	70	2.066	0.27098	50	2.67167	0.365372	60
SXYL_00607	araB1	Ribulokinase	C	-	-	-	3.25222	0.904596	90	2.78875	0.606617	80
SXYL_01877	qoxC	Probable quinol oxidase subunit 3	C	2.93	0.323574	42.8571	2.42	-	14	2.91333	0.306159	43
SXYL_02222	mnhE2	Putative antiporter subunit E2	C	5.49	1.08839	100	5.0775	0.933537	100	2.9225	0.305328	100
SXYL_01970	mnhA1	Na(+)/H(+) antiporter subunit A1	C	6.1825	2.18338	80	5.54	1.69614	80	2.9475	1.10699	80
SXYL_00826	atpF	ATP synthase subunit b	C	7.8975	0.965105	100	4.12875	0.501467	100	2.98625	0.577777	100
SXYL_00824	atpB	ATP synthase subunit a	C	6.3925	1.73225	88.8889	3.59125	0.760328	89	2.99625	0.713861	89
SXYL_02221	mnhF2	Putative antiporter subunit F2	C	5.055	0.692074	100	4.9	0.628861	100	3.05	0.460435	100
SXYL_00541	narJ	Respiratory nitrate reductase, delta subunit	C	5.065	1.53102	83.3333	3.886	0.618369	83	3.058	0.653621	83
SXYL_02226	mnhA2	Putative antiporter subunit A2	C	5.3375	0.93374	100	5.042	1.01394	100	3.143	0.534687	100
SXYL_02223	mnhD2	Putative antiporter subunit D2	C	5.7275	0.507124	90	5.58	0.403609	90	3.17444	0.229625	90
SXYL_00827	atpH	ATP synthase subunit delta	C	8.0375	1.19009	83.3333	4.564	0.422883	83	3.268	0.413364	83
SXYL_01841	pdhB	Pyruvate dehydrogenase E1 component subunit beta	C	5.605	1.10307	80	4.8625	0.847007	80	3.435	0.76817	80
SXYL_00540	narH	Respiratory nitrate reductase, beta subunit	C	6.4975	1.17963	100	4.617	0.932131	100	3.726	0.816649	100
SXYL_01973	mnhD1	Na(+)/H(+) antiporter subunit D1	C	8.355	1.03497	100	7.985	1.26294	100	3.734	0.624557	100
SXYL_01794	sdhA	Succinate dehydrogenase flavoprotein subunit	C	2.2225	0.346025	70	3.66778	0.550086	90	3.77	0.61998	90
SXYL_00831	atpC	ATP synthase epsilon chain	C	7.345	0.735957	100	5.255	0.522462	100	3.9025	0.610703	100
SXYL_00895		Nitroreductase family protein	C	1.6	0.137356	50	2.84875	0.656145	100	4.06625	1.48289	100
SXYL_01795	sdhC	Succinate dehydrogenase cytochrome b558 subunit	C	3.835	1.57814	100	5.08333	1.45766	100	4.83111	1.2588	100
SXYL_00542	narI	Respiratory nitrate reductase, gamma subunit	C	2.6175	3.99993	87.5	6.42	1.59443	50	5.36	1.41574	50
SXYL_00830	atpD	ATP synthase subunit beta	C	9.655	3.43942	100	7.629	2.14092	100	5.398	1.36573	100
SXYL_00828	atpA	ATP synthase subunit alpha	C	11.3475	2.22819	90	7.77889	0.975134	90	5.57889	1.05156	90
SXYL_00829	atpG	ATP synthase gamma chain	C	13.865	2.70116	80	10.1625	2.13604	80	6.92	1.4292	80
SXYL_01775		Bacteriophage replication protein, DnaD/DnaB domain	C	-	-	-	14.6183	4.38132	100	13.6583	5.33368	100
SXYL_02433	spoVG	Putative septation protein SpoVG	D	0.213333	0.061101	60	0.116667	0.0208167	60	0.123333	0.0152753	60
SXYL_01696		Putative cell division protein	D	0.2775	0.0314113	75	0.216667	0.0225093	75	0.308333	0.0407022	75
SXYL_02051		Putative kinase	D	0.2625	0.0560952	100	0.298333	0.112324	100	0.396667	0.0722957	100
SXYL_01708	ftsL	Cell division protein FtsL	D	1.2425	0.765479	80	0.406667	0.107858	60	0.5	0.0964365	60
SXYL_01362	scpA	Segregation and condensation protein A	D	0.575	0.0636396	28.5714	0.566667	0.102892	86	0.563333	0.0922316	86
SXYL_01181	dnaB2	Chromosome replication initiation/membrane attachment protein	D	0.4475	0.0359232	77.7778	0.598	0.0549545	56	0.62	0.0458258	33
SXYL_01363	scpB	Segregation and condensation protein B	D	0.68	-	20	0.6925	0.04272	80	0.6225	0.030957	80
SXYL_00379	capB	CapB protein	D	0.683333	0.0251661	30	0.595	0.13435	20	0.75	-	10
SXYL_01147	ezrA	Septation ring formation regulator EzrA	D	-	-	-	0.73	-	11	-	-	-
SXYL_01702	ftsZ	Cell division protein ftsZ	D	1.47	0.660908	30	1.285	0.92631	20	1.33	0.905097	20
SXYL_02423		Putative cell-division initiation protein	D	1.35	-	20	1.82	-	20	1.64	-	20
SXYL_02690	mnmG	tRNA uridine 5-carboxymethylaminomethyl modification enzyme MnmG	D	1.70667	0.080829	30	1.62	0.0565685	20	1.72	0.0424264	20
SXYL_02626		Cell division protein, FtsW/RodA/SpoVE family	D	3.3125	2.3075	88.8889	2.53333	0.738449	67	1.83667	0.225019	33
SXYL_00848		Cell division protein, FtsW/RodA/SpoVE family	D	4.115	1.0367	90	2.55875	0.435871	80	2.03429	0.268195	70
SXYL_01651	smc	Chromosome partition protein Smc	D	3.4775	0.632001	90	3.59444	0.794184	90	2.24286	0.418279	70
SXYL_01017		Cell division protein, FtsW/RodA/SpoVE family	D	6.87	2.54942	66.6667	2.075	0.560981	44	2.48	0.765027	44
SXYL_01703	ftsA	Cell division protein FtsA	D	2.8875	0.749311	70	2.77429	0.774723	70	2.64429	0.754517	70
SXYL_01704	divIB	Cell division protein DivIB	D	4.7675	1.07127	90	3.52222	0.792429	90	2.72111	0.488581	90
SXYL_01650	ftsY	Signal recognition particle receptor FtsY	D	4.2175	1.15443	100	4.75444	1.56756	100	2.97375	0.786365	89
SXYL_01822		Putative cell division protein	D	5.8	3.32161	100	3.85222	1.64125	100	3.43125	1.62157	89
SXYL_02419	ftsH	ATP-dependent zinc metalloprotease FtsH	D	11.66	3.25799	90	12.0433	3.84892	90	8.17889	2.49353	90
SXYL_00463	hisH	Imidazole glycerol phosphate synthase subunit hisH	E	0.0275	0.00377964	87.5	0.0271429	0.0149603	88	0.0242857	0.00534522	88
SXYL_00461	hisF	Imidazole glycerol phosphate synthase subunit HisF	E	0.0225	0.00517549	88.8889	0.02	0	89	0.02625	0.00517549	89
SXYL_00464	hisB	Imidazoleglycerol-phosphate dehydratase	E	0.03	0.0046291	100	0.02125	0.0064087	100	0.02625	0.00744024	100
SXYL_00460	hisI	Bifunctional phosphoribosyl-ATP pyrophosphatase/phosphoribosyl-AMP cyclohydrolase	E	0.03	0.0149603	87.5	0.0328571	0.0386067	88	0.0285714	0.0226779	88
SXYL_00462	hisA	1-(5-phosphoribosyl)-5-[(5-phosphoribosylamino)methylideneamino] imidazole-4-carboxamide isomerase	E	0.03	0.00333333	100	0.0244444	0.00726483	100	0.0311111	0.00333333	100
SXYL_00465	hisC	Histidinol-phosphate aminotransferase	E	0.0325	0.0046291	88.8889	0.02375	0.00517549	89	0.03375	0.00517549	89
SXYL_01128		DAHP synthetase-chorismate mutase	E	0.055	0.011547	77.7778	0.0357143	0.00786796	78	0.0585714	0.0186445	78
SXYL_00466	hisD	Histidinol dehydrogenase	E	0.0625	0.013562	80	0.04625	0.0168502	80	0.05875	0.0112599	80
SXYL_00871	leuA	2-isopropylmalate synthase	E	0.3125	0.0344964	60	0.0425	0.00707107	80	0.08625	0.0140789	80
SXYL_00467	hisG	ATP phosphoribosyltransferase	E	0.0925	0.0282	100	0.0785714	0.0380476	100	0.09	0.0182574	100
SXYL_00869	leuC	3-isopropylmalate dehydratase large subunit	E	0.3425	0.0266927	80	0.05125	0.00353553	80	0.0925	0.00707107	80
SXYL_00872	ilvC	Ketol-acid reductoisomerase	E	0.3075	0.0221736	40	0.047	0.00823273	100	0.094	0.0150555	100
SXYL_00868	leuD	3-isopropylmalate dehydratase small subunit	E	0.37	-	50	0.06	-	50	0.11	-	50
SXYL_00399		Truncated succinyl-diaminopimelate desuccinylase	E	0.15	0.0565685	66.6667	0.125	0.0353553	67	0.11	0.0141421	67
SXYL_00468	hisZ	ATP phosphoribosyltransferase regulatory subunit	E	0.1075	0.0233333	90	0.0922222	0.0281859	90	0.116667	0.0264575	90
SXYL_00400		Truncated succinyl-diaminopimelate desuccinylase	E	0.2625	0.0190238	77.7778	0.172857	0.0262769	78	0.117143	0.0160357	78
SXYL_00874	ilvB	Acetolactate synthase	E	0.23	0.0412311	90	0.0577778	0.0109291	90	0.121111	0.0161589	90
SXYL_00873	ilvN	Acetolactate synthase small subunit	E	0.31	0.034641	60	0.0675	0.00957427	80	0.125	0.0057735	80
SXYL_02469	ilvD2	Dihydroxy-acid dehydratase	E	0.1775	0.0382349	77.7778	0.108571	0.0177281	78	0.144286	0.021492	78
SXYL_00867	ilvA	L-threonine dehydratase biosynthetic IlvA	E	0.316667	0.083865	42.8571	0.0975	0.0434933	57	0.155	0.0479583	57
SXYL_01316	aroK	Shikimate kinase	E	0.1	0.0264575	50	0.0933333	0.023094	50	0.183333	0.0321455	50
SXYL_02644	metE	5-methyltetrahydropteroyltriglutamate--homocysteine methyltransferase	E	0.1175	0.0356682	100	0.128	0.0594045	100	0.187	0.0432178	100
SXYL_00875	ilvD1	Dihydroxy-acid dehydratase	E	0.44	-	10	0.0922222	0.0204803	90	0.19	0.047697	90
SXYL_01962	argH	Argininosuccinate lyase	E	0.29	0.133146	90	0.175556	0.133146	90	0.19	0.134815	90
SXYL_01385	aroA	3-phosphoshikimate 1-carboxyvinyltransferase	E	0.2875	0.117161	80	0.1725	0.0539179	80	0.215	0.0534522	80
SXYL_00241	argB	Acetylglutamate kinase	E	0.24	0.0611205	88.8889	0.1675	0.0494975	89	0.22375	0.0557898	89
SXYL_01383	aroC	Chorismate synthase	E	0.265	0.0418994	100	0.174	0.0368782	100	0.235	0.0422295	100
SXYL_01961	argG	Argininosuccinate synthase	E	0.4075	0.0913295	80	0.237	0.0416467	100	0.243	0.0452278	100
SXYL_01384	aroB	3-dehydroquinate synthase	E	0.275	0.0519615	90	0.192222	0.0675977	90	0.247778	0.0734469	90
SXYL_00665		Glutamate ABC transporter, ATP-binding subunit	E	2.465	0.545882	75	1.06	0.702922	38	0.32	-	13
SXYL_00324		Putative aminotransferase	E	0.1875	0.0810281	100	0.261	0.122787	100	0.331111	0.0941335	90
SXYL_00614	hutG	Formimidoylglutamase	E	0.0825	0.0159799	80	0.23625	0.0757699	80	0.331429	0.0861062	70
SXYL_00743	opuD2	Glycine betaine transporter	E	0.62	0.0424264	20	0.396	0.067363	100	0.332	0.0463801	100
SXYL_02022	aroD	3-dehydroquinate dehydratase	E	0.2475	0.0775403	100	0.265	0.122591	100	0.33375	0.137211	100
SXYL_01555	thrB	Homoserine kinase	E	2.925	1.56527	50	0.3725	0.160702	40	0.335	0.0494975	20
SXYL_02264		Amino acid permease	E	0.4425	0.0890325	88.8889	0.318889	0.0987983	100	0.335556	0.117379	100
SXYL_02018	gcvH	Glycine cleavage system H protein	E	0.183333	0.0351188	75	0.26	0.0556776	75	0.35	0.0953939	75
SXYL_01833	potD	Spermidine/putrescine-binding periplasmic protein	E	0.2925	0.233343	100	0.345556	0.274641	90	0.352222	0.237948	90
SXYL_00634		Putative amino acid transporter	E	0.2725	0.0575698	80	0.376667	0.0882421	60	0.36	-	10
SXYL_00239	argC	N-acetyl-gamma-glutamyl-phosphate reductase	E	0.415	0.0899383	100	0.267	0.0934582	100	0.365	0.0940744	100
SXYL_01556	thrC	Threonine synthase	E	0.5	0.0391578	50	0.30125	0.0723952	100	0.371429	0.0614894	88
SXYL_00252	arcB	Ornithine carbamoyltransferase	E	0.3125	0.0519615	90	0.332222	0.0692419	90	0.376667	0.0748331	90
SXYL_01095		Glycine/betaine ABC transporter substrate-binding protein	E	0.4675	0.0752456	100	0.325714	0.0810056	100	0.38	0.0588784	100
SXYL_00109		Uncharacterized protein	E	0.31	0.0681909	100	0.338	0.0962404	100	0.38	0.0797496	60
SXYL_02638	cysH	Phosphoadenosine phosphosulfate reductase	E	1.3575	0.999433	66.6667	0.246667	0.0595539	67	0.381667	0.0466548	67
SXYL_01557		Homoserine dehydrogenase	E	0.49	-	10	0.328889	0.0684552	90	0.383333	0.0542832	60
SXYL_01477	dapB	4-hydroxy-tetrahydrodipicolinate reductase	E	-	-	-	0.372	0.0544977	56	0.4	0.0270801	44
SXYL_01603		Putative protease	E	0.67	-	10	0.361429	0.0467007	70	0.40375	0.0768928	80
SXYL_01558		Aspartokinase	E	0.3875	0.0408613	100	0.2925	0.0604152	100	0.40875	0.082017	100
SXYL_01478	dapA	4-hydroxy-tetrahydrodipicolinate synthase	E	-	-	-	0.395	0.043589	40	0.415	0.00707107	20
SXYL_01476	dapH	2,3,4,5-tetrahydropyridine-2,6-dicarboxylate N-acetyltransferase	E	-	-	-	0.35	0.0552914	89	0.437143	0.0699319	78
SXYL_00372		D-cysteine desulfhydrase	E	0.2625	0.0469042	100	0.38875	0.0840812	89	0.442857	0.0601981	78
SXYL_01497	trpA	Tryptophan synthase alpha chain	E	0.38	0.0493964	75	0.375	0.0539444	75	0.45	0.0704273	75
SXYL_00238	rocD1	Ornithine aminotransferase 1	E	0.515	0.0353553	20	0.379	0.102572	100	0.45	0.105198	70
SXYL_01501	trpD	Anthranilate phosphoribosyltransferase	E	0.4475	0.119276	100	0.402	0.175423	100	0.456667	0.134629	90
SXYL_00012		Homoserine O-acetyltransferase	E	0.42	0.0692305	80	0.431429	0.0508031	70	0.467143	0.031997	70
SXYL_02180		LysR-family transcriptional regulator	E	1.3825	0.829096	50	0.458	0.109864	50	0.4675	0.025	40
SXYL_01503	trpE	Anthranilate synthase component I	E	0.535	0.00707107	22.2222	0.425	0.116374	89	0.47875	0.0992022	89
SXYL_00218	gabD	Succinate-semialdehyde dehydrogenase	E	0.4125	0.0445413	80	0.4575	0.0567576	80	0.47875	0.053569	80
SXYL_01480		Aspartokinase	E	-	-	-	0.43625	0.106226	89	0.48	0.141421	22
SXYL_00305		Putative amino acid transporter	E	0.485	0.104902	100	0.351	0.131187	100	0.483333	0.114237	90
SXYL_00472		Putative p-aminobenzoyl-glutamate transporter	E	0.45	0.0689202	55.5556	0.422857	0.0771825	78	0.49	0.068313	44
SXYL_01319	gcvPB	Probable glycine dehydrogenase [decarboxylating] subunit 2	E	0.2425	0.0593717	90	0.304444	0.079861	90	0.495	0.123085	60
SXYL_01232		ATPase AAA family protein	E	0.5575	0.0689928	100	0.504444	0.122077	90	0.49875	0.0850945	80
SXYL_01318	gcvPA	Probable glycine dehydrogenase [decarboxylating] subunit 1	E	0.24	0.0356293	100	0.293333	0.0409268	100	0.5	0.0524404	56
SXYL_01317	gcvT	Aminomethyltransferase	E	0.27	0.0591138	90	0.29	0.0698212	90	0.504444	0.0663534	90
SXYL_01500	trpC	Indole-3-glycerol phosphate synthase	E	0.53	0.0770498	66.6667	0.44	0.105594	100	0.505	0.0700714	67
SXYL_00295	ureB	Urease subunit beta	E	-	-	-	0.64	-	20	0.5075	0.025	80
SXYL_01502	trpG	Anthranilate synthase component II	E	0.5875	0.073598	85.7143	0.463333	0.108382	86	0.515	0.0928978	86
SXYL_01479	asd	Aspartate-semialdehyde dehydrogenase	E	-	-	-	0.444286	0.0282	70	0.52	-	10
SXYL_01466	brnQ2	Branched-chain amino acid transport system II carrier protein	E	0.67	0.0282843	20	0.4875	0.0982344	80	0.53	-	10
SXYL_00296	ureA	Urease gamma subunit	E	0.63	-	33.3333	0.68	0.0282843	67	0.53	0.02	100
SXYL_01120	pepA	M42 family glutamyl-aminopeptidase	E	0.58	-	10	0.63	-	10	0.545	0.0353553	20
SXYL_01498	trpB	Tryptophan synthase beta chain	E	0.555	0.0472582	40	0.506	0.0782943	50	0.5525	0.035	40
SXYL_01834	potC	Putative spermidine/putrescine ABC transporter, permease protein	E	0.5375	0.095867	70	0.58	0.114368	60	0.554286	0.114871	70
SXYL_02327		Putative agmatinase	E	0.4325	0.0447214	50	0.402857	0.076532	70	0.56	-	10
SXYL_00384		4-aminobutyrate aminotransferase	E	0.503333	0.0776745	33.3333	0.39	0.0619139	78	0.58	0.0565685	22
SXYL_01499	trpF	N-(5 -phosphoribosyl)anthranilate isomerase	E	-	-	-	0.573333	0.06121	75	0.59	-	13
SXYL_00081		LysR-family transcriptional regulator	E	0.525	0.0212132	20	0.5975	0.142215	40	0.593333	0.0929157	30
SXYL_00237		Amino acid permease family protein	E	2.1275	1.04193	60	0.498	0.0465833	50	0.605	0.0777817	20
SXYL_00901		Aminotransferase, class I/II	E	2.28667	0.306159	33.3333	1.1	0.622254	22	0.61	0.0848528	22
SXYL_02370		Putative pyridoxal phosphate-dependent acyltransferase	E	0.4775	0.129413	70	0.63	0.121244	30	0.615	0.120208	20
SXYL_01835	potB	Spermidine/putrescine ABC transporter, inner membrane subunit	E	0.5675	0.0915787	66.6667	0.603333	0.122202	33	0.616	0.068775	56
SXYL_01141		Class V aminotransferase	E	2.425	0.205061	22.2222	0.54	0.041833	56	0.62	0.0519615	33
SXYL_00294	ureC	Urease subunit alpha	E	-	-	-	0.68	0.0141421	20	0.62	0.0737564	60
SXYL_01473	lysA	Diaminopimelate decarboxylase	E	0.64	-	10	0.51875	0.0644621	80	0.642	0.0481664	50
SXYL_00242		Putative succinyl-diaminopimelate desuccinylase	E	3.2675	0.964658	100	1.49	0	20	0.643333	0.046188	30
SXYL_00922	pdt	Prephenate dehydratase	E	0.696667	0.0152753	33.3333	0.64	0.0627163	44	0.67	0.0424264	22
SXYL_01931		Oligoendopeptidase F	E	0.495	0.0636957	80	0.66	0	30	0.67	-	10
SXYL_00482		Putative amino acid transporter	E	0.62	-	10	0.666667	0.063456	60	0.6825	0.0206155	40
SXYL_01936	oppA	Oligopeptide ABC transporter, periplasmic oligopeptide-binding protein OppA	E	0.57	-	10	0.52	-	10	-	-	-
SXYL_02126	hisC2	Histidinol-phosphate aminotransferase	E	-	-	-	0.56	0.091214	60	-	-	-
SXYL_00068		Diaminopimelate epimerase family protein	E	0.63	0.07	33.3333	0.65	0.0989949	22	-	-	-
SXYL_00217		4-aminobutyrate aminotransferase	E	0.663333	0.0378594	30	-	-	-	-	-	-
SXYL_02454		Putative acetyltransferase	E	0.673333	0.102632	50	-	-	-	-	-	-
SXYL_01552		Amino acid transporter	E	1.76	0.237403	66.6667	-	-	-	-	-	-
SXYL_00664		Amino acid ABC transporter substrate-binding protein	E	1.785	0.456978	100	-	-	-	-	-	-
SXYL_00662		ABC-type amino acid transport system permease component	E	1.985	0.230386	100	-	-	-	-	-	-
SXYL_01980	ampA	Cytosol aminopeptidase	E	2.1675	0.403931	60	-	-	-	-	-	-
SXYL_02281	spsB	Signal peptidase IB	E	3.845	1.23515	100	-	-	-	-	-	-
SXYL_02474	brnQ1	Branched-chain amino acid transport system II carrier protein	E	4.3125	2.07257	100	-	-	-	-	-	-
SXYL_02679		Putative amino acid transporter	E	2.5575	0.559095	60	1.03	0.412634	40	-	-	-
SXYL_02630	cysC	Adenylyl-sulfate kinase	E	2.2275	0.772849	100	1.65	0.0424264	29	-	-	-
SXYL_00264		Amino acid ABC transporter substrate-binding protein	E	5.2275	1.0775	80	1.832	0.154013	50	-	-	-
SXYL_02460	gltB	Glutamate synthase large subunit	E	3.5125	0.82687	70	1.89	-	10	-	-	-
SXYL_02321		Amino acid permease family protein	E	2.8725	0.689752	70	2.19	0.277849	30	-	-	-
SXYL_01238		Putative cysteine desulfurase	E	0.555	0.247487	20	0.54	-	10	1.1	0.636396	20
SXYL_02138		Glutamine amidotransferase class-I protein	E	2.07	0.36	42.8571	1.7075	0.672278	57	1.16333	0.508167	43
SXYL_02136		Putative aminotransferase	E	1.99	0.261257	100	1.79	0.166833	88	1.41333	0.0493288	38
SXYL_00661		ABC-type amino acid transport system permease component	E	2.0725	0.433843	71.4286	1.41	-	14	1.42	-	14
SXYL_01148		Putative cysteine desulfurase	E	2.0175	0.429734	100	1.73571	0.234297	70	1.43	0.141421	20
SXYL_01115	dat	D-alanine aminotransferase	E	1.8225	0.250522	90	1.89333	0.177412	90	1.475	0.118924	80
SXYL_01888		Putative aminotransferase	E	2.275	0.497474	55.5556	1.63	0.0997497	56	1.49	0.127279	22
SXYL_01006		ABC-type polar amino acid transport system ATPase component	E	1.49	0.0282843	25	-	-	-	1.55	0.168226	38
SXYL_02105	pepT	Peptidase T	E	-	-	-	-	-	-	1.57	-	10
SXYL_01893	menF	Isochorismate synthase	E	1.9	0.217409	50	1.944	0.176295	63	1.605	0.01	50
SXYL_02665		Dihydrodipicolinate synthase	E	0.67	-	10	1.62	0.103763	70	1.60667	0.114455	90
SXYL_02488	arcC	Carbamate kinase	E	1.645	0.0635085	40	1.73625	0.215203	80	1.635	0.148885	40
SXYL_02486		Aminotransferase, class V	E	1.97	0.73494	60	2.06	0.0848528	20	1.72	0.127279	20
SXYL_01467		BCCT family transporter	E	3.3	1.27753	88.8889	2.09667	0.281839	33	1.765	0.26489	44
SXYL_02325		Putative amino acid permease	E	2.815	0.54499	70	1.75	0.08544	30	1.786	0.209714	50
SXYL_01005		ABC-type amino acid transport system permease component	E	1.8275	0.277769	88.8889	1.59286	0.127765	78	1.8	0.255278	78
SXYL_01687	carA	Carbamoyl-phosphate synthase small chain	E	5.25	1.10707	100	2.695	0.50827	100	1.8125	0.432387	40
SXYL_00319		Putative peptidase	E	1.31667	0.623645	37.5	2.03	0.689686	50	1.86333	0.214554	38
SXYL_00191		Glycine cleavage system H protein	E	1.785	0.176777	50	2.63	0.661438	75	1.88	0.0565685	50
SXYL_02358		Ornithine cyclodeaminase	E	1.2625	0.397272	40	2.02286	0.215307	70	1.884	0.152086	50
SXYL_01535	opuD1	Glycine betaine transporter	E	2.91	0.268204	70	2.20286	0.18355	70	1.95143	0.236603	70
SXYL_00144		Glycine D-amino acid oxidase	E	1.655	0.120208	20	2.0475	0.509867	80	1.98	0.315721	60
SXYL_01136		Trypsin-like cysteine/serine peptidase	E	1.5325	0.676086	44.4444	1.6	0.57092	56	2	0.46669	22
SXYL_01158	ald	Alanine dehydrogenase	E	0.5275	0.054037	60	-	-	-	2.02667	0.37072	30
SXYL_02324	mmuM	Homocysteine S-methyltransferase	E	2.0175	0.601112	88.8889	2.02667	0.318099	67	2.07167	0.383949	67
SXYL_02307	ilvE	branched-chain-amino-acid aminotransferase	E	1.385	1.08154	50	2.31	0.526023	30	2.075	0.700036	20
SXYL_00377	dapE	Probable succinyl-diaminopimelate desuccinylase	E	2.28	0.66002	66.6667	2.24	0.540679	44	2.07667	0.245832	33
SXYL_02092		CHAP/ LysM domain protein	E	-	-	-	-	-	-	2.126	0.322847	50
SXYL_00957	ampS	Leucyl aminopeptidase	E	3.3575	0.94698	80	2.74429	0.332107	70	2.15571	0.36322	70
SXYL_01513	tyrA	Prephenate dehydrogenase	E	1.605	0.00707107	20	1.185	0.814438	60	2.16667	0.514814	30
SXYL_00266		ABC-type polar amino acid transport system ATPase component	E	6.8675	1.18384	77.7778	3.28333	0.359314	67	2.18667	0.151767	33
SXYL_00226	betA	Oxygen-dependent choline dehydrogenase	E	3.275	0.795911	90	1.944	0.30005	50	2.23833	0.264153	60
SXYL_01348		Peptidase T-like protein	E	2.9725	1.25312	100	2.77333	0.840922	90	2.245	0.391599	60
SXYL_02417	cysK	Cysteine synthase	E	2.3875	0.414632	50	2.432	0.382649	50	2.248	0.405426	50
SXYL_01171	aapA	D-serine/D-alanine/glycine transporter	E	2.55	0.554091	60	2.79667	0.524849	60	2.26833	0.449017	60
SXYL_00769	arg	Arginase	E	-	-	-	-	-	-	2.27	0.339411	20
SXYL_01568	glnA1	Glutamine synthetase	E	1.43	0.917506	60	1.97833	0.909778	60	2.332	0.862537	50
SXYL_01940	oppB	Oligopeptide transport system permease protein OppB	E	6.675	3.67025	55.5556	0.33	-	11	2.37	2.74357	22
SXYL_02346		LysR-family transcriptional regulator	E	0.41	0.13471	60	0.744	0.668379	50	2.37	0.212132	20
SXYL_01373	asnA	L-asparaginase	E	2.59	1.48173	77.7778	2.81167	0.990927	67	2.39667	0.832506	67
SXYL_02468		Putative arylamine N-acetyltransferase	E	2.7025	0.6997	62.5	2.48167	0.816049	75	2.41667	0.334863	38
SXYL_00163		Sodium:alanine symporter family protein	E	0.7	-	11.1111	-	-	-	2.4625	0.701207	44
SXYL_00265		ABC-type amino acid transport system permease component	E	10.9875	2.48425	87.5	3.62429	1.02539	88	2.594	0.291856	63
SXYL_01261	aroE	Shikimate dehydrogenase	E	4.4075	0.963818	90	4.32556	0.805452	90	2.65111	0.531706	90
SXYL_01919		Sodium:alanine symporter family protein	E	0.45	0.0521901	70	-	-	-	2.78	0.783087	90
SXYL_00488	opuCA	Glycine betaine/carnitine/choline ABC transporter	E	16.24	3.88914	100	3.881	0.787181	100	2.88778	0.364272	90
SXYL_01247		U32 family peptidase	E	5.7725	1.10446	100	4.408	1.02916	100	3.099	0.456714	100
SXYL_02392	cysE	Serine acetyltransferase	E	2.9425	2.6852	85.7143	6.2725	0.995402	57	3.11667	2.03792	86
SXYL_01248		U32 family peptidase	E	5.79	0.798998	80	4.55125	0.499841	80	3.2725	0.485997	80
SXYL_00367	cidC	Pyruvate oxidase	E	10.2875	3.87729	70	6.425	1.5287	60	3.31	0.804065	60
SXYL_00498		Putative peptidase	E	-	-	-	2.876	0.640767	100	3.335	0.686056	100
SXYL_00406	nanA	N-acetylneuraminate lyase	E	0.31	0.060231	90	2.40429	0.501028	70	3.51111	1.0161	90
SXYL_01686	carB	Carbamoyl-phosphate synthase large chain	E	10.38	1.8605	100	7.351	1.20462	100	3.588	0.646577	100
SXYL_00489	opuCB	ABC-type proline glycine betaine transport system permease component	E	18.4325	15.2566	75	5.47	2.94937	75	3.75167	1.88067	75
SXYL_02397		Putative ATP:guanido phosphotransferase	E	1.79	0.0989949	40	2.978	0.172105	50	3.796	0.450699	50
SXYL_00225	cudA	Glycine betaine aldehyde dehydrogenase	E	7.7575	1.13058	100	2.95444	0.241408	100	4.28111	0.432303	100
SXYL_00317		D-serine D-alanine glycine transporter	E	4.8975	1.04227	100	6.08111	1.44033	100	4.36889	1.13477	100
SXYL_01184	lysP	Lysine-specific permease	E	7.065	3.31692	90	6.85778	2.12085	90	4.47	1.2653	90
SXYL_00223	cudT	Choline transporter	E	17.56	5.07448	90	5.25333	1.16699	90	4.61111	0.96323	90
SXYL_00490	opuCC	Glycine betaine/carnitine/choline ABC transporter opuCC	E	34.3425	12.262	88.8889	6.49125	2.19619	89	4.62857	1.10309	78
SXYL_01528		Sodium:alanine symporter family protein	E	5.1125	6.01867	100	6.50667	2.03062	30	4.66	1.60309	30
SXYL_00820	glyA	Serine hydroxymethyltransferase	E	10.6575	2.75575	88.8889	7.365	1.90751	89	5.39875	1.40807	89
SXYL_00491	opuCD	ABC-type proline glycine betaine transport system permease component	E	30.13	11.4513	75	8.60333	2.21232	75	5.80167	1.61378	75
SXYL_00008	hutH	Histidine ammonia-lyase (Histidase)	E	-	-	-	4.16	0.980567	100	6.221	1.67421	100
SXYL_00617	hutU	Urocanate hydratase	E	0.11	-	10	3.6475	0.929819	80	10.5878	3.58473	90
SXYL_00108		Aldehyde dehydrogenase	E	41.29	9.99573	90	29.5244	5.80773	90	15.4033	3.95616	90
SXYL_00107	glnA2	Glutamine synthetase	E	41.6825	24.3948	100	29.19	20.2525	100	15.722	14.8357	100
SXYL_02449	tmk	Thymidylate kinase	F	1.0575	0.790443	83.3333	0.75	0.840417	50	0.3	0.0141421	33
SXYL_01871	purE	N5-carboxyaminoimidazole ribonucleotide mutase	F	0.575	0.0834666	80	0.418	0.0779102	100	0.41	0.0961769	100
SXYL_00641		DeoR family transcriptional regulator	F	0.385	0.0556776	100	0.4	0.0680074	100	0.434286	0.0613344	78
SXYL_01868	purS	Phosphoribosylformylglycinamidine synthase, PurS protein	F	-	-	-	0.505	0.00707107	100	0.46	0.0141421	100
SXYL_01870	purK	N5-carboxyaminoimidazole ribonucleotide synthase	F	-	-	-	0.5425	0.0776209	40	0.505556	0.0856024	90
SXYL_01374	cmk	Cytidylate kinase	F	0.5325	0.0471169	71.4286	0.436667	0.068313	86	0.506667	0.044572	86
SXYL_01869	purC	Phosphoribosylaminoimidazole-succinocarboxamide synthase	F	0.56	-	12.5	0.556	0.0832466	63	0.513333	0.0799166	75
SXYL_01416	thyA	Thymidylate synthase	F	0.445	0.0756821	100	0.546667	0.121655	100	0.537778	0.094839	100
SXYL_01867	purQ	Phosphoribosylformylglycinamidine synthase 1	F	-	-	-	0.61	-	13	0.542	0.0383406	63
SXYL_01679	gmk	Guanylate kinase	F	0.6525	0.16777	85.7143	0.546667	0.176711	86	0.556667	0.080829	43
SXYL_00794	deoD	Purine nucleoside phosphorylase DeoD-type	F	0.66	0.106442	55.5556	0.605	0.0919239	22	0.59	0.0565685	22
SXYL_01288	cdd	Cytidine deaminase	F	0.695	0.0212132	33.3333	0.646667	0.0404145	50	0.613333	0.0450925	50
SXYL_00928	purB	Adenylosuccinate lyase (ASL)	F	1.015	0.517871	60	1.065	0.671751	20	0.63	-	10
SXYL_01025	purU	Formyltetrahydrofolate deformylase	F	2.11	1.04652	25	0.61	0.0565685	25	0.66	-	13
SXYL_01626	pyrH	Uridylate kinase	F	0.69	-	11.1111	0.55375	0.0370087	89	0.673333	0.0472582	33
SXYL_02117	nrdF	Ribonucleoside-diphosphate reductase beta chain	F	1.9325	0.335529	50	0.575	0.00707107	20	0.69	0.0141421	20
SXYL_00261		Putative nucleoside permease	F	0.59	-	11.1111	0.63	-	11	0.69	-	11
SXYL_01311	comGA	Competence protein ComGA	F	1.43667	0.0737111	30	1.45	0.127279	20	0.72	-	10
SXYL_02119	nrdI	Protein NrdI	F	-	-	-	0.635	0.0212132	40	0.77	-	20
SXYL_01932		Competence protein CoiA-like protein	F	1.355	0.0212132	22.2222	0.72	-	11	0.79	-	11
SXYL_02301		Putative deoxyadenosine kinase	F	1.515	0.162635	28.5714	-	-	-	-	-	-
SXYL_02302		Putative deoxyadenosine kinase	F	1.675	0.0412311	50	-	-	-	-	-	-
SXYL_00149		Truncated anaerobic ribonucleoside-triphosphate reductase	F	1.68	-	25	-	-	-	-	-	-
SXYL_01548	guaC	GMP reductase	F	1.9125	0.156137	100	-	-	-	-	-	-
SXYL_02118	nrdE	Ribonucleoside-diphosphate reductase	F	1.92	-	10	-	-	-	-	-	-
SXYL_01866	purL	Phosphoribosylformylglycinamidine synthase 2	F	1.855	0.209499	100	1.4225	0.0607591	40	-	-	-
SXYL_01691	pyrR	Bifunctional protein PyrR	F	3.05	0.356889	71.4286	1.53	0.115974	71	-	-	-
SXYL_01863	purN	Phosphoribosylglycinamide formyltransferase	F	2.1575	0.383176	100	1.552	0.119038	71	-	-	-
SXYL_01270	comEC	Competence protein ComEC	F	1.605	0.188865	50	1.58	0.410122	20	-	-	-
SXYL_02520	guaB	Inosine-5 -monophosphate dehydrogenase	F	1.44	0.09	33.3333	1.015	0.445477	22	1.27333	0.481802	33
SXYL_01864	purM	Phosphoribosylformylglycinamidine cyclo-ligase	F	2.5025	0.29492	90	1.57857	0.134217	70	1.42	-	10
SXYL_02435	purR	Pur operon repressor	F	1.4475	0.598774	55.5556	1.602	0.699836	56	1.434	0.606531	56
SXYL_00803	coaW	Type II pantothenate kinase	F	1.3025	0.689199	77.7778	1.285	0.687568	67	1.465	0.556926	44
SXYL_02450		Arginine/lysine/ornithine decarboxylase	F	1.91	0.407703	100	1.52333	0.128323	75	1.51	-	13
SXYL_01133	fhs	Formate--tetrahydrofolate ligase	F	0.6525	0.0578792	60	1.365	0.0494975	20	1.54333	0.0635085	30
SXYL_01861	purD	Phosphoribosylamine--glycine ligase	F	2.46	0.591293	90	2.03	0.214476	60	1.56	0.174356	30
SXYL_01268	comEA	Competence protein ComEA	F	2.9375	0.594523	100	2.25857	0.41253	100	1.6925	0.132759	57
SXYL_00795	deoC	Deoxyribose-phosphate aldolase	F	1.5625	0.0694879	77.7778	2.155	0.2	89	1.73	0.0778888	78
SXYL_00814	tdk	Thymidine kinase	F	2.395	0.482877	71.4286	1.91	-	14	1.77	-	14
SXYL_01831	mntH	Divalent metal cation transporter MntH	F	4.9725	1.9275	100	1.71667	0.238132	60	1.83167	0.259185	60
SXYL_00797	deoB	Phosphopentomutase	F	1.5725	0.193111	40	2.10444	0.274094	90	1.88444	0.282007	90
SXYL_01225	apt	Adenine phosphoribosyltransferase	F	2.3175	0.492514	71.4286	2.456	0.455664	71	1.945	0.172337	57
SXYL_00148		Truncated anaerobic ribonucleoside-triphosphate reductase	F	1.755	0.492062	90	-	-	-	1.94889	0.481468	90
SXYL_02430	prs	Ribose-phosphate pyrophosphokinase	F	2.1775	0.505745	90	2.25875	0.55973	80	1.96333	0.433897	60
SXYL_01382	ndk	Nucleoside diphosphate kinase	F	0.376667	0.0986577	60	0.843333	0.646632	60	1.97	-	20
SXYL_00310	pyrD	Dihydroorotate oxidase	F	2.645	0.413204	100	2.20556	0.323539	90	1.975	0.343885	80
SXYL_01865	purF	Amidophosphoribosyltransferase	F	2.1375	0.558189	90	1.74	0.25	50	2	-	10
SXYL_02519	guaA	GMP synthase [glutamine-hydrolyzing]	F	1.9425	0.187581	60	1.97667	0.0956382	60	2.095	0.205791	60
SXYL_02522	xpt	Xanthine phosphoribosyltransferase	F	4.59	0.925938	100	2.128	0.261859	71	2.104	0.181879	71
SXYL_01689	pyrB	Aspartate carbamoyltransferase	F	4.025	1.6488	100	3.196	0.623649	100	2.15	0.161493	60
SXYL_02400	nupC	Pyrimidine nucleoside transport protein	F	1.665	0.103586	50	2.25222	0.468769	90	2.18444	0.507053	90
SXYL_01688	pyrC	Dihydroorotase	F	5.24	1.22359	90	3.38556	0.819407	90	2.208	0.334769	50
SXYL_00726	adk	Adenylate kinase	F	5.5325	1.16697	50	3.005	0.548057	50	2.305	0.451405	50
SXYL_00702		Xanthine/uracil permease family protein	F	4.16	2.67617	80	2.605	0.790057	60	2.36833	0.579531	60
SXYL_00150	nrdG	Anaerobic ribonucleotide reductase activating protein	F	2.2425	0.28912	100	1.7875	0.13301	57	2.47	0.604538	100
SXYL_02507	allB	Putative allantoinase	F	1.64	0.750351	60	2.77714	0.536119	70	2.5	0.578705	50
SXYL_00796	pdp	Pyrimidine-nucleoside phosphorylase	F	2.0025	0.283681	90	2.82889	0.523198	90	2.52778	0.536488	90
SXYL_01684	pyrE	Orotate phosphoribosyltransferase	F	9.33333	1.00002	42.8571	6.72667	0.997714	43	3.16333	0.508363	43
SXYL_01249	udk	Uridine kinase	F	5.63	0.961665	25	5.375	0.572756	25	3.755	0.374767	25
SXYL_01685	pyrF	Orotidine 5 -phosphate decarboxylase	F	14.1075	3.45982	75	8.40833	2.36199	75	3.81833	0.943471	75
SXYL_01690	pyrP	Uracil permease	F	16.1525	8.19752	100	6.3	2.91862	100	4.14	1.8301	90
SXYL_00807	pyrG	CTP synthase	F	5.6775	2.04176	100	5.172	1.66147	100	4.27	0.794591	90
SXYL_00017	purA	Adenylosuccinate synthetase	F	13.175	5.74031	100	8.55667	3.38972	100	4.97444	1.83849	100
SXYL_02521	pbuX	Xanthine permease	F	11.0575	4.70237	90	5.28667	2.40543	90	5.16889	2.88146	90
SXYL_00821	upp	Uracil phosphoribosyltransferase	F	9.6025	2.21573	100	8.23875	1.6275	100	6.05625	1.55758	100
SXYL_01009		Putative glucosamine-6-phosphate isomerase	G	0.08	0.00816497	85.7143	0.0633333	0.00516398	86	0.0733333	0.00516398	86
SXYL_01179	gapA2	Glyceraldehyde-3-phosphate dehydrogenase 2	G	0	0.00377964	70	0.0171429	0.0048795	70	0.1	0.0276887	70
SXYL_02456		Putative glycosyl hydrolase	G	0.0475	0.0217945	90	0.0777778	0.0327024	90	0.118889	0.0280377	90
SXYL_02457	treP	PTS system, trehalose-specific IIBC component	G	0.06	0.0156702	100	0.086	0.0298887	100	0.181	0.0438305	100
SXYL_00260		Phosphotransferase system cellobiose-specific component IIA	G	0.0425	0.0386221	100	0.095	0.0506623	100	0.19	0.0547723	100
SXYL_00637		PTS system EIIBC component	G	0.1975	0.119134	80	0.206	0.0403733	50	0.224	0.0444972	50
SXYL_00792	rbsK	Ribokinase	G	0.425	0.11299	70	0.381429	0.0839501	70	0.294286	0.0682781	70
SXYL_01578	glpF	Glycerol uptake facilitator	G	0.2175	0.0294581	100	0.267	0.036833	100	0.337	0.0447338	100
SXYL_01169	pfkA	6-phosphofructokinase	G	0.55	0.166733	50	0.366667	0.136918	60	0.35	0.131719	90
SXYL_02255		Phosphotransferase system (PTS) maltose-specific enzyme IICB component	G	0.2275	0.0728774	100	0.33625	0.103225	89	0.3575	0.0434933	44
SXYL_00346		Intercellular adhesion protein C	G	0.4375	0.216379	50	0.423333	0.192838	60	0.405	0.144799	40
SXYL_00555	scrA	PTS system, sucrose-specific IIBC component	G	0.2425	0.100863	100	0.328	0.111136	100	0.43	0.109341	100
SXYL_01853	ptsH	Phosphocarrier protein HPr	G	0.625	0.106066	50	0.505	0.106066	50	0.4425	0.0826136	100
SXYL_00514	gpmA	2,3-bisphosphoglycerate-dependent phosphoglycerate mutase	G	0.3125	0.0399404	87.5	0.417143	0.0546852	88	0.45	0.0702377	88
SXYL_00470	ppk	Polyphosphate kinase	G	0.46	0.0424264	20	0.552	0.173551	50	0.46	0.141951	50
SXYL_01170	pyk	Pyruvate kinase	G	0.63	0.0141421	20	0.539	0.0677331	100	0.471	0.0748999	100
SXYL_00426	fbp	Fructose-1,6-bisphosphatase	G	0.5625	0.171245	90	0.45	0.230651	30	0.486667	0.204287	30
SXYL_00774	mtlF	Mannitol-specific phosphotransferase enzyme IIA component	G	0.435	0.0173205	80	0.633333	0.0503322	60	0.4925	0.0377492	80
SXYL_00232		Putative proline betaine transporter	G	0.45	0.108012	40	0.49	0.147648	40	0.493333	0.100167	30
SXYL_02271	proP	Putative proline/betaine transporter	G	0.57	0	20	0.468889	0.0652772	90	0.50125	0.0467325	80
SXYL_02351		Gluconate transporter	G	0.595	0.0585388	80	0.5125	0.13895	80	0.525	0.0868907	60
SXYL_02498		Phosphoglycerate mutase family protein	G	0.4425	0.0650128	85.7143	0.508333	0.0594699	86	0.566667	0.0873689	43
SXYL_02212	tagH	Teichoic acids export ATP-binding protein TagH	G	0.51	0.0752456	70	0.515	0.0983362	60	0.5975	0.0525198	40
SXYL_01004		Putative membrane protein	G	0.613333	0.085049	30	0.624	0.103586	50	0.605	0.0777817	20
SXYL_00626		PTS system arbutin-like IIBC component	G	0.265	0.116166	90	0.48	0.0848528	20	0.65	-	10
SXYL_02154	norA	Quinolone resistance protein NorA	G	0.5675	0.122562	80	0.543333	0.0696419	90	0.66375	0.0555331	80
SXYL_00527	bglA	6-phospho-beta-glucosidase	G	0.52	0.10301	100	0.607143	0.103233	78	0.693333	0.0305505	33
SXYL_00101		Short chain dehydrogenase	G	0.1725	0.0606512	88.8889	0.535	0.0777817	22	-	-	-
SXYL_01351	malA	Alpha-D-1,4-glucosidase	G	0.375	0.0749762	80	0.56	0.0282843	20	-	-	-
SXYL_02666		Putative acyltransferase	G	1.715	0.26163	22.2222	0.58	-	11	-	-	-
SXYL_02538		Putative phosphoglycerate mutase	G	0.555	0.086814	100	0.61	0.101653	67	-	-	-
SXYL_00159		Gluconate permease	G	0.6925	0.0125831	40	0.61	0.0848528	20	-	-	-
SXYL_00254		Glucosamine-6-phosphate deaminase	G	0.18	0.0556277	100	0.65	-	10	-	-	-
SXYL_00528		PTS system, beta-glucoside-specific IIABC subunit	G	0.595	0.0736546	100	0.666	0.0554977	56	-	-	-
SXYL_00936	gatC	Aspartyl/glutamyl-tRNA(Asn/Gln) amidotransferase subunit C	G	-	-	-	0.72	-	33	-	-	-
SXYL_02687	cstA	Carbon starvation protein CstA	G	0.3425	0.120358	90	-	-	-	-	-	-
SXYL_02580		Gluconate permease	G	0.3975	0.131567	60	-	-	-	-	-	-
SXYL_00025		Sugar transporter	G	0.6	-	12.5	-	-	-	-	-	-
SXYL_00157		Tartronate semialdehyde reductase	G	0.655	0.0652833	70	-	-	-	-	-	-
SXYL_00263		PfkB family carbohydrate kinase	G	0.66	-	10	-	-	-	-	-	-
SXYL_00380	capC	CapC protein	G	0.68	-	16.6667	-	-	-	-	-	-
SXYL_02211	tagG	Teichoic acid ABC transporter permease protein	G	1.6575	0.302246	100	-	-	-	-	-	-
SXYL_00808	fba	Fructose-bisphosphate aldolase	G	1.9025	0.275354	50	-	-	-	-	-	-
SXYL_00888	scrK	Fructokinase	G	1.26667	0.459601	30	1.52	0.169706	20	-	-	-
SXYL_02200	dhaK	Dihydroxyacetone kinase, DhaK subunit	G	1.63	-	10	1.555	0.0494975	20	-	-	-
SXYL_01349	gndA	6-phosphogluconate dehydrogenase, decarboxylating	G	0.47	-	10	1.63	-	10	-	-	-
SXYL_02070	gapA1	Glyceraldehyde-3-phosphate dehydrogenase 1	G	3.3175	0.428233	80	1.81	-	10	-	-	-
SXYL_01542	tkt	Transketolase	G	1.985	0.267145	44.4444	1.834	0.251257	56	-	-	-
SXYL_00674	galT	galactose-1-phosphate uridylyltransferase	G	1.575	0.0777817	20	1.6325	0.106888	40	1.38	0.0141421	20
SXYL_00061		Glycoside hydrolase, family 1	G	0.53	0.106474	60	1.04	0.565685	20	1.47	-	10
SXYL_00084	lacH	Beta-galactosidase	G	-	-	-	1.32	-	10	1.47	-	10
SXYL_01993	nagD	Protein nagD homolog	G	1.57	0.191635	70	1.98889	0.363815	90	1.49	0.19799	20
SXYL_00083	lacP	Lactose permease	G	-	-	-	1.608	0.234883	50	1.54	0.0989949	20
SXYL_00612	rpiA	Ribose-5-phosphate isomerase A	G	0.58	-	11.1111	1.595	0.00707107	22	1.545	0.0212132	22
SXYL_01881	pgcA	Phosphoglucomutase	G	1.84	0.263303	77.7778	1.9	0.326234	89	1.55667	0.132615	67
SXYL_00590	tcaB	Teicoplanin resistance associated membrane protein TcaB protein	G	1.6	0.113739	60	1.57333	0.0987252	60	1.57667	0.142361	60
SXYL_01138		PTS system N-acetylglucosamine-specific IIBC component	G	-	-	-	1.81167	0.206341	60	1.69	0.108167	50
SXYL_00221	fda	Fructose-bisphosphate aldolase class 1	G	0.583333	0.124231	30	-	-	-	1.695	0.304056	20
SXYL_01960	pgi	Glucose-6-phosphate isomerase	G	1.8375	0.302696	44.4444	2.23167	0.251588	67	1.705	0.0494975	22
SXYL_00060		PTS system arbutin-like IIBC component	G	0.7	-	10	1.8	0.434051	30	1.71	0.169706	20
SXYL_01464		Uncharacterized protein	G	2.425	0.208487	60	2.24429	0.229845	70	1.76	-	10
SXYL_00220		PTS sugar transporter subunit IID	G	1.43	0.13	30	-	-	-	1.79	0.0707107	20
SXYL_00573		Putative zinc-binding dehydrogenase	G	3.16	1.84703	100	2.06833	0.272134	60	1.865	0.0212132	20
SXYL_00248		Gluconate permease	G	0.566667	0.011547	30	1.65	0.1249	30	1.93111	0.369947	90
SXYL_01925	nadK	NAD kinase	G	2.09	0.191572	30	2.1725	0.4367	80	2.04167	0.515225	60
SXYL_00787	manA2	Mannose-6-phosphate isomerase, class I	G	2.7475	1.01534	90	2.2575	0.499678	80	2.05167	0.39897	60
SXYL_02582		6-phosphogluconate dehydrogenase	G	0.5075	0.0499166	44.4444	2.1475	0.232576	44	2.1	0.493356	78
SXYL_02069	pgk	Phosphoglycerate kinase	G	4.915	0.573786	55.5556	3.348	0.221517	56	2.1025	0.159452	44
SXYL_02147	nagA	N-acetylglucosamine-6-phosphate deacetylase	G	2.45	0.682994	70	2.84875	0.6532	80	2.12571	0.411577	70
SXYL_01521	rbsD	D-ribose pyranase	G	-	-	-	2.586	0.515053	100	2.14	-	20
SXYL_02066	eno	Enolase	G	4.1	0.686622	50	3.186	0.452913	50	2.1475	0.496278	40
SXYL_02149	fruK	Tagatose-6-phosphate kinase	G	3.0875	0.540872	80	2.88875	0.488451	80	2.16125	0.323483	80
SXYL_00887	scrB	Sucrose-6-phosphate hydrolase	G	4.8025	2.00695	80	3.75667	0.953806	60	2.34667	0.349619	30
SXYL_00361		Gluconolactonase	G	3.915	1.52533	70	3.41167	0.988603	60	2.472	0.37506	50
SXYL_02686		Truncated glycerol-3-phosphate transporter	G	-	-	-	-	-	-	2.62667	0.460036	50
SXYL_02148	fruA	PTS system fructose-specific EIIABC component	G	2.995	0.638551	70	3.09	0.558898	70	2.73	0.450943	50
SXYL_00698	gdh	Glucose 1-dehydrogenase	G	3.04	1.97029	88.8889	3.22875	1.31364	89	2.83125	0.93006	89
SXYL_00568	rpi	Ribose-5-phosphate isomerase	G	0.583333	0.153731	60	2.46667	0.791033	60	2.97667	0.860717	60
SXYL_00369	ptsG	PTS system glucose-specific EIICBA component	G	4.6975	1.48384	55.5556	3.7925	0.735136	44	3.045	0.798686	44
SXYL_02343		2-keto-3-deoxygluconate kinase	G	-	-	-	3.346	0.61014	100	3.079	0.50775	100
SXYL_02068	tpiA	Triosephosphate isomerase	G	6.9575	0.814465	100	4.81333	0.614451	100	3.12444	0.338604	100
SXYL_02067	gpmI	2,3-bisphosphoglycerate-independent phosphoglycerate mutase	G	7.6025	1.2756	80	5.26375	0.953054	80	3.14625	0.56168	80
SXYL_00566		Dihydroxyacetone kinase	G	-	-	-	3.32444	0.979542	90	3.18778	1.2349	90
SXYL_00772	glmM	Phosphoglucosamine mutase	G	2.9825	0.94076	70	3.56857	0.893578	70	3.39667	0.541209	60
SXYL_02685		Truncated glycerol-3-phosphate transporter	G	-	-	-	2.6	0.155563	22	3.47714	0.512501	78
SXYL_01518	rbsB	Ribose ABC transporter substrate-binding protein	G	-	-	-	4.01333	1.02998	90	3.66	0.707478	90
SXYL_00610		Putative aldose 1-epimerase	G	4.84	2.5778	70	5.72	2.25774	70	4.36	1.01448	60
SXYL_01022		Teichoic acid translocation permease protein	G	6.3575	2.32271	90	5.93125	1.525	80	4.6125	1.11229	80
SXYL_00268		Putative PTS transport system IIA component	G	2.7725	0.171148	80	8.43	1.76047	100	4.882	1.33674	100
SXYL_00039	iolJ	Ketose-bisphosphate aldolase, class-II	G	3.765	1.00003	90	6.42556	2.07721	90	4.88889	1.40308	90
SXYL_01519	rbsC	Ribose ABC transporter permease	G	2.27333	0.0907377	30	7.367	2.13459	100	5.35778	1.20667	90
SXYL_02426		Putative polysaccharide biosynthesis protein	G	5.1375	2.53649	90	7.86778	3.09352	90	5.36667	2.431	90
SXYL_00278		PTS mannose transporter subunit IIABC	G	4.41	1.42045	100	8.755	2.20465	100	5.369	1.5722	100
SXYL_00279	manA1	Mannose-6-phosphate isomerase, class I	G	6.105	0.911683	100	11.792	2.27619	100	5.723	1.0078	100
SXYL_00253		PTS system, glucose-specific IIBC component	G	0.155	0.0264575	40	6.84	1.2126	50	6.48	1.01555	50
SXYL_00269		PTS family porter component IIB	G	3.63	-	50	15.4	-	50	8.73	-	50
SXYL_00440	gntP	Gluconate permease	G	6.3775	3.42718	60	24.8283	11.3783	60	15.1217	8.15791	60
SXYL_00439	gntK	Gluconokinase	G	25.025	2.95343	70	51.4329	17.0309	70	18.7329	4.33337	70
SXYL_00118		Putative dihydrofolate reductase	H	0.08	0.0141421	100	0.0771429	0.0430946	100	0.0885714	0.0296808	100
SXYL_01496		THiJ/Pfpl protease/amidase	H	0.09	0.0570714	88.8889	0.0875	0.0305894	89	0.12	0.0434248	89
SXYL_01100	ribH	6,7-dimethyl-8-ribityllumazine synthase	H	0.0875	0.0240139	100	0.085	0.013784	100	0.133333	0.0121106	100
SXYL_02643		Methylenetetrahydrofolate reductase	H	0.09	0.0229129	90	0.09	0.0308221	90	0.143333	0.033541	90
SXYL_00273		2-dehydropantoate 2-reductase	H	0.35	0.111031	100	0.204444	0.0839808	100	0.174444	0.0642478	100
SXYL_01178	coaE	Dephospho-CoA kinase	H	0.1825	0.0381491	100	0.19625	0.0366206	100	0.23625	0.0140789	100
SXYL_01002		Aspartate 1-decarboxylase	H	0.3725	0.0275379	100	0.1875	0.04272	100	0.245	0.0704746	100
SXYL_01099	ribBA	Riboflavin biosynthesis protein RibBA	H	0.24	0.0462138	88.8889	0.1825	0.0399106	89	0.265	0.0424264	89
SXYL_00654		Uncharacterized protein	H	0.325	0.0648074	100	0.24	0.124454	100	0.267	0.125791	100
SXYL_01097	ribD	Riboflavin biosynthesis protein RibD	H	0.32	0.0265832	66.6667	0.238333	0.0278687	67	0.338333	0.0466548	67
SXYL_01458		Dihydrofolate reductase family protein	H	0.5225	0.11894	85.7143	0.332857	0.0819988	100	0.345714	0.0655381	100
SXYL_01098	ribE	Riboflavin synthase subunit alpha	H	0.3425	0.0653197	85.7143	0.296667	0.060553	86	0.401667	0.0773089	86
SXYL_02401	pdxT	Glutamine amidotransferase subunit PdxT	H	0.475	0.0494975	33.3333	0.438	0.0936483	83	0.416667	0.0516398	100
SXYL_01140	serA	Phosphoglycerate dehydrogenase	H	0.616667	0.0288675	33.3333	0.36	0.0403556	89	0.435	0.0616441	89
SXYL_02402	pdxS	Pyridoxal biosynthesis lyase PdxS	H	1.69	-	10	0.455	0.0818535	40	0.461111	0.104337	90
SXYL_01677		Phosphopantothenoylcysteine synthetase	H	0.503333	0.0665833	33.3333	0.595	0.0494975	22	0.55	0.0565685	22
SXYL_01194	hemA	Glutamyl-tRNA reductase	H	0.513333	0.090185	33.3333	0.536	0.101882	56	0.576667	0.085049	33
SXYL_01231		HesA/MoeB/ThiF family protein	H	2.54	0.841059	70	0.695	0.584012	60	0.606	0.473529	50
SXYL_00839	thiD	Hydroxymethylpyrimidine/phosphomethylpyrimidine kinase	H	0.435	0.0522281	90	0.6	0.0613732	70	0.65	0.0141421	20
SXYL_01417	folA	Dihydrofolate reductase	H	0.6075	0.0356371	100	0.73	-	20	0.67	0.0282843	40
SXYL_00840	thiM	Hydroxyethylthiazole kinase	H	0.52	0.105114	100	0.6	0.07	70	0.69	0.0469042	40
SXYL_01894	menA	1,4-dihydroxy-2-naphthoate octaprenyltransferase	H	1.49	0.0424264	20	0.7	0.0424264	40	0.693333	0.0665833	30
SXYL_00841	thiE	Thiamine-phosphate synthase	H	0.455	0.035051	100	0.648	0.0481664	63	0.74	-	13
SXYL_00147		Putative dinucleotide-utilizing enzyme	H	0.6675	0.0650385	50	-	-	-	-	-	-
SXYL_02635	cobA	Uroporphyrin-III C-methyltransferase	H	2.215	0.258757	88.8889	-	-	-	-	-	-
SXYL_00680	moaB	Molybdenum cofactor biosynthesis protein B	H	1.52	-	16.6667	1.34	-	17	-	-	-
SXYL_00168	panB	3-methyl-2-oxobutanoate hydroxymethyltransferase"	H	-	-	-	1.475	0.200774	60	-	-	-
SXYL_00143		Thiamine monophosphate synthase	H	-	-	-	1.55	-	14	-	-	-
SXYL_00222		Putative SAM-dependent methyltransferase	H	-	-	-	1.565	0.0494975	22	-	-	-
SXYL_01610		Riboflavin kinase FAD synthase	H	1.38	-	10	1.57	0.0360555	30	-	-	-
SXYL_00685	moaD	Molybdopterin converting factor small subunit	H	-	-	-	1.79	0.169706	100	-	-	-
SXYL_02137		Putative para-aminobenzoate synthase component	H	2.03	0.344133	90	1.9	0.225499	90	-	-	-
SXYL_00816	prmC	Release factor glutamine methyltransferase	H	1.875	0.186458	44.4444	1.765	0.146629	44	1.535	0.0636396	22
SXYL_01850	cydA	Cytochrome d ubiquinol oxidase, subunit I	H	0.6825	0.0847349	50	0.715	0.0636396	20	1.565	0.190919	20
SXYL_00169	panC	Pantothenate synthetase	H	1.49	0.155563	20	1.92333	0.325249	60	1.612	0.189394	50
SXYL_00679	moeB	Molybdopterin biosynthesis protein MoeB	H	2.125	0.601231	80	1.75143	0.108233	70	1.67667	0.370225	60
SXYL_00924		Nicotinate phosphoribosyltransferase	H	1.54333	0.257747	30	1.9375	0.227392	80	1.7	0.325269	20
SXYL_02414	folK	2-amino-4-hydroxy-6-hydroxymethyldihydropteridine pyrophosphokinase	H	2.155	0.493187	100	2.405	0.398873	100	1.71	0.298664	75
SXYL_01203	folC	Tetrahydrofolate synthase	H	3.5625	1.18027	70	2.155	0.50571	80	1.7175	0.429447	40
SXYL_00146	thiG	Thiazole synthase	H	0.6	0.0141421	20	1.535	0.0777817	20	1.73	-	10
SXYL_00145	thiS	Thiamine biosynthesis protein ThiS	H	-	-	-	1.61	-	50	1.76	-	50
SXYL_01890	menB	1,4-Dihydroxy-2-naphthoyl-CoA synthase	H	1.67	-	10	1.93375	0.355766	80	1.77286	0.15564	70
SXYL_01997	lipA	Lipoyl synthase	H	2.2275	0.405081	70	1.87714	0.238727	70	1.78333	0.208295	60
SXYL_01849	cydB	Cytochrome bd-type quinol oxidase subunit 2	H	0.573333	0.0208167	30	1.22125	0.571075	80	1.902	0.242012	50
SXYL_01810	coaD	Phosphopantetheine adenylyltransferase	H	1.8275	0.766655	100	1.998	0.613245	83	1.946	0.355851	83
SXYL_00925	nadE	NH(3)-dependent NAD(+) synthetase	H	2.06	0.283569	90	2.48	0.378054	90	1.95556	0.253333	90
SXYL_00687	moaA	Cyclic pyranopterin monophosphate synthase	H	1.265	0.784889	20	2.08167	0.700269	60	2.05	0.429185	40
SXYL_00681	moaC	Cyclic pyranopterin monophosphate synthase accessory protein	H	2.05	-	16.6667	2.23	-	17	2.08	-	17
SXYL_00684	moaE	Molybdopterin synthase catalytic subunit	H	1.79	-	16.6667	2.08	0.505866	50	2.115	0.190919	33
SXYL_00686	mobA	Probable molybdenum cofactor guanylyltransferase	H	1.6525	0.115369	75	2.48714	0.38261	88	2.16286	0.244589	88
SXYL_01039	hemE	Uroporphyrinogen decarboxylase	H	2.1525	0.477869	40	2.11	0.216564	30	2.375	0.606328	40
SXYL_02268		Putative phosphomethylpyrimidine kinase	H	1.88	-	10	1.795	0.538547	40	2.4	-	10
SXYL_00668		Biotin biosynthesis protein BioY	H	2.69333	0.590113	42.8571	2.195	0.176777	29	2.42333	0.49521	43
SXYL_00972	hemL2	Glutamate-1-semialdehyde 2,1-aminomutase 2	H	3.1475	0.489152	90	3.32556	0.773953	90	2.52667	0.475605	90
SXYL_01332	ispA	Geranyltranstransferase	H	4.6225	1.33587	100	3.76556	0.912416	90	2.53667	0.307224	60
SXYL_02609	bioB	Biotin synthetase	H	2.6225	0.798674	70	2.41	0.743586	60	2.63444	1.0275	90
SXYL_01196	hemC	Porphobilinogen deaminase	H	2.0475	0.747753	100	2.66	0.762802	100	2.651	0.791082	100
SXYL_02587	thiC	Phosphomethylpyrimidine synthase	H	2.8625	0.860421	90	2.73625	0.813843	80	2.6575	0.800424	80
SXYL_01149	thiI	Probable tRNA sulfurtransferase	H	5.805	1.79483	100	3.31333	0.838838	90	2.6675	0.615345	80
SXYL_02416	folP	Dihydropteroate synthase	H	5.065	1.91353	100	4.832	1.92182	100	2.87625	0.573584	80
SXYL_01197	hemD	Uroporphyrinogen-III synthase	H	3.13	2.13857	100	4.34111	1.81001	100	3.04	1.33914	100
SXYL_00682	moeA	Molybdopterin biosynthesis protein moeA	H	3.765	0.554418	100	4.426	0.933919	100	3.057	0.464664	100
SXYL_01274	hemN	Oxygen-independent coproporphyrinogen oxidase III	H	6.6175	1.18378	100	4.959	1.11251	100	3.21889	0.53356	90
SXYL_01872	folD	Bifunctional protein FolD	H	7.305	1.66027	90	4.58	0.979936	90	3.25889	0.665797	90
SXYL_00683	mobB	Molybdopterin-guanine dinucleotide biosynthesis protein B	H	3.445	0.670249	57.1429	4.286	1.5924	71	3.375	0.274287	57
SXYL_01199	hemL1	Glutamate-1-semialdehyde 2,1-aminomutase 1	H	3.8875	0.992018	90	4.35	0.860083	80	3.51125	0.646539	80
SXYL_01198	hemB	Delta-aminolevulinic acid dehydratase	H	4.215	1.7105	60	4.73833	2.04691	60	3.62	1.6029	60
SXYL_01892	menD	2-succinyl-5-enolpyruvyl-6-hydroxy-3-cyclohexene-1-carboxylate synthase	H	3.235	0.936681	88.8889	5.16	1.33756	89	3.83	1.03377	89
SXYL_02415	folB	Dihydroneopterin aldolase	H	8.0075	1.35996	80	8.095	0.830602	80	3.9425	0.447242	80
SXYL_01084	metK	S-adenosylmethionine synthetase	H	6.7575	0.947344	90	8.33	1.29661	90	4.81333	0.575977	90
SXYL_01040	hemH	Ferrochelatase	H	3.96	1.65876	60	4.60833	1.78804	60	5.59333	2.09867	60
SXYL_01041	hemG	Protoporphyrinogen oxidase	H	4.42	1.41317	90	5.23	1.59952	90	5.59556	2.10631	90
SXYL_01078		YPEB domain peptidase	I	0.0275	0.0130384	83.3333	0.026	0.00894427	83	0.034	0.0114018	83
SXYL_00354		Putative esterase	I	0.155	0.0280377	100	0.0855556	0.0123603	100	0.0788889	0.012693	100
SXYL_00373		Uncharacterized protein	I	0.1725	0.159661	80	0.14	0.0556776	60	0.186667	0.0602771	60
SXYL_02656		Acetate CoA-transferase YdiF	I	0.0275	0.005	90	0.124444	0.0194365	90	0.222857	0.0262769	70
SXYL_00473		Putative short chain dehydrogenase	I	0.505	0.0715542	50	0.297143	0.0430946	70	0.227143	0.0160357	70
SXYL_02063		Putative carboxylesterase	I	0.72	0.762995	90	0.261667	0.160924	60	0.276667	0.183376	60
SXYL_01790		Putative phosphoesterase	I	0.5975	0.179332	100	0.416667	0.184463	100	0.406667	0.173858	100
SXYL_02436	ispE	4-diphosphocytidyl-2-C-methyl-D-erythritol kinase	I	0.483333	0.0493288	30	0.563333	0.0450925	30	0.513333	0.070946	30
SXYL_01905		Lipoate-protein ligase A family protein	I	0.4625	0.159217	75	0.45	0.0848528	25	0.515	0.0919239	25
SXYL_01533		Putative thioesterase	I	0.48	0.0571839	100	0.493333	0.0909212	100	0.545	0.107471	100
SXYL_00595		Putative lipase	I	0.5175	0.0898146	100	0.5375	0.0806669	80	0.546667	0.0404145	30
SXYL_01253		Acetyl-CoA carboxylase, biotin carboxyl carrier protein	I	0.2525	0.0228035	83.3333	0.386667	0.080829	50	0.56	-	17
SXYL_00844	cls2	Cardiolipin synthetase 2	I	0.5925	0.0841427	60	0.533333	0.0717403	60	0.588	0.0840833	50
SXYL_02483		Putative carboxylesterase	I	0.56	-	10	0.58	0	20	0.59	0.08544	30
SXYL_01102		Putative lysophospholipase	I	0.605	0.0353553	22.2222	0.59	-	11	0.59	-	11
SXYL_01072	butA	Acetoin(diacetyl) reductase	I	0.3325	0.0616441	90	0.522857	0.034983	70	0.625	0.0459347	60
SXYL_01321	lipM	Octanoyltransferase LipM	I	0.61	0.0627163	44.4444	0.616667	0.0550757	33	0.633333	0.061101	33
SXYL_00538		Truncated lipase	I	0.5025	0.102771	70	0.581429	0.0788307	70	0.648333	0.0511534	60
SXYL_02479	fabH2	3-oxoacyl-[acyl-carrier-protein] synthase 3 protein 2	I	0.67	-	10	0.61	-	10	0.66	-	10
SXYL_00855	acpS	Holo-[acyl-carrier-protein] synthase	I	1.85	-	25	-	-	-	0.72	0	50
SXYL_01599	pgsA	CDP-diacylglycerol--glycerol-3-phosphate 3-phosphatidyltransferase	I	-	-	-	0.65	-	13	0.75	-	13
SXYL_02655		Putative acyl-CoA synthetase	I	0.0475	0.0288483	100	0.23	0.0232993	80	-	-	-
SXYL_02652		Acetyl-CoA acetyltransferase	I	0.0825	0.0233333	90	0.296667	0.0416333	30	-	-	-
SXYL_02654		Acyl-CoA dehydrogenase	I	0.0775	0.0150594	80	0.31	0.0547723	40	-	-	-
SXYL_02653		NAD binding 3-hydroxyacyl-CoA dehydrogenase	I	0.1	0.0180278	90	0.45	-	10	-	-	-
SXYL_01457		Oxidoreductase domain-containing protein	I	0.5875	0.0809835	40	0.6	-	10	-	-	-
SXYL_00421		Putative phospholipase	I	0.6075	0.086641	85.7143	0.69	-	14	-	-	-
SXYL_01254		Biotin carboxylase	I	0.38	0.0190238	70	-	-	-	-	-	-
SXYL_01456		Oxidoreductase domain-containing protein	I	0.5375	0.0634429	44.4444	-	-	-	-	-	-
SXYL_00958		Putative acyl-CoA thioester hydrolase	I	1.7325	0.152151	71.4286	-	-	-	-	-	-
SXYL_02311	azoR	FMN-dependent NADH-azoreductase	I	1.615	0.194911	100	1.47667	0.0208167	43	-	-	-
SXYL_01079	menE	2-succinylbenzoate--CoA ligase	I	1.44333	0.667857	30	2.67	0.352817	60	1.27	0.763675	20
SXYL_00492	estA	Tributyrin esterase	I	2.8775	1.33735	100	1.575	0.109697	44	1.51	-	11
SXYL_01944	fabH	3-oxoacyl-[acyl-carrier-protein] synthase 3	I	2.285	0.3251	100	2.162	0.316361	100	1.61667	0.140238	60
SXYL_00360	mvaA	Hydroxymethylglutaryl-CoA reductase	I	2.0475	0.749282	70	2.015	0.792408	60	1.62	0.636396	50
SXYL_02195		Putative lipase	I	1.46333	0.0929157	30	1.615	0.265141	40	1.7075	0.208706	40
SXYL_02258	mvak1	Mevalonate kinase	I	3.19	0.969635	88.8889	2.745	1.03062	89	1.71167	0.608783	67
SXYL_00834	fabZ	3-hydroxyacyl-[acyl-carrier-protein] dehydratase FabZ	I	1.7	0.202978	75	1.69	0.219317	75	1.75	0.0953939	75
SXYL_02259	lipL	Octanoyl-[GcvH]:protein N-octanoyltransferase	I	1.905	0.290998	66.6667	2.03833	0.311988	67	1.76	0.311207	56
SXYL_00215	cls1	Cardiolipin synthetase 1	I	2.0125	0.318845	70	1.81286	0.385215	70	1.782	0.370365	50
SXYL_00358	mvaS	3-hydroxy-3-methylglutaryl CoA synthase	I	2.1825	0.536976	100	1.853	0.255563	100	1.79375	0.1454	80
SXYL_00376		Putative esterase	I	0.595	0.082664	40	-	-	-	1.845	0.361525	40
SXYL_01921	fabI	Enoyl-[acyl-carrier-protein] reductase [NADPH]	I	2.4575	2.62618	100	2.29	1.06419	88	1.86571	0.660552	88
SXYL_00359	mvaC	Acetyl-CoA acetyltransferase	I	2.665	0.838655	80	2.39375	0.604505	80	1.8875	0.478024	80
SXYL_02275	vraA	Putative long chain fatty acid-CoA ligase VraA	I	1.765	0.340588	80	1.77429	0.292908	70	1.9	0.112694	50
SXYL_00518		Putative transpeptidase-like protein	I	4.2475	1.16726	100	2.436	0.322304	100	1.96	0.187083	100
SXYL_01326	accB	Acetyl-CoA carboxylase, biotin carboxyl carrier protein	I	3.9225	1.181	83.3333	2.3575	0.510776	67	2.06333	0.518588	50
SXYL_01602		Putative short chain dehydrogenase	I	6.2275	3.03291	87.5	3.01667	0.935753	38	2.075	1.15662	50
SXYL_01943	fabF	3-oxoacyl-[acyl-carrier-protein] synthase 2	I	3.0775	0.879105	90	2.987	0.968975	100	2.1175	0.331393	80
SXYL_02274	vraB	Putative acetyl-CoA C-acetyltransferase vraB	I	1.96	0.275681	80	2.26444	0.280807	90	2.36375	0.31879	80
SXYL_02257	mvaD	Diphosphomevalonate decarboxylase	I	4.485	2.05286	90	3.86667	1.71221	90	2.3875	0.927651	80
SXYL_02625		Putative phospholipid phosphatase	I	5.85	4.23716	71.4286	2.664	1.65942	71	2.47	0.381838	29
SXYL_01624	uppS	Isoprenyl transferase	I	6.14	1.7721	100	3.00375	1.15784	89	2.48571	0.790461	78
SXYL_00385	ispD	2-C-methyl-D-erythritol 4-phosphate cytidylyltransferase	I	0.67	-	11.1111	2.0725	0.474153	89	2.53375	0.750618	89
SXYL_01327	accC	Acetyl-CoA carboxylase biotin carboxylase subunit	I	7.2	3.14237	90	4.08625	1.85348	80	2.71125	1.43005	80
SXYL_01167	accD	Acetyl-coenzyme A carboxylase carboxyl transferase subunit beta	I	3.71	1.17296	90	3.6075	0.897914	80	2.92333	0.796068	90
SXYL_01988	dltC	D-alanine--poly(phosphoribitol) ligase subunit 2	I	8.79667	1.01096	100	5	0.978928	100	3.08	-	33
SXYL_01168	accA	Acetyl-coenzyme A carboxylase carboxyl transferase subunit alpha	I	3.5075	1.8782	100	3.76556	1.49936	100	3.12625	1.22465	89
SXYL_02256	mvaK2	Phosphomevalonate kinase	I	7.245	1.66244	100	6.62444	1.28415	100	3.38667	0.600083	100
SXYL_02616		Acetate-CoA ligase	I	3.5025	0.648344	90	4.293	1.24152	100	3.648	1.14636	100
SXYL_00441		2 deoxy-D-gluconate 3-dehydrogenase	I	3.26	1.37391	88.8889	7.34222	3.60641	100	3.99889	1.3917	100
SXYL_01655	fabD	Malonyl CoA-acyl carrier protein transacylase	I	10.5125	3.47009	88.8889	8.42875	3.29436	89	4.9875	1.69411	89
SXYL_00053	crtM	Dehydrosqualene synthase	I	9.2425	12.2031	88.8889	9.13	6.21565	89	5.65571	3.37852	78
SXYL_01654	fabG	3-oxoacyl-[acyl-carrier protein] reductase	I	7.2825	3.06775	100	8.75333	3.28194	100	5.82667	1.97179	100
SXYL_01656	plsX	Phosphate acyltransferase	I	13.3225	4.12037	90	9.81667	2.77677	90	6.58125	1.84007	80
SXYL_01135	tyrS	Tyrosine--tRNA ligase	J	0.075	0.0109291	90	0.0555556	0.0113039	90	0.0688889	0.0136423	90
SXYL_01375	rpsA	30S ribosomal protein S1	J	0.095	0.0445079	77.7778	0.115714	0.0431498	78	0.125714	0.0457738	78
SXYL_02563	rpsR	30S ribosomal protein S18	J	0.315	0.26163	66.6667	0.345	0.275772	67	0.29	0.169706	67
SXYL_01645	rpsP	30S ribosomal protein S16	J	0.38	0.08544	100	0.243333	0.0450925	100	0.316667	0.0702377	100
SXYL_01108	leuS	Leucine--tRNA ligase	J	0.146667	0.0351188	30	0.346	0.307213	50	0.338	0.273075	50
SXYL_01612	rbfA	Ribosome-binding factor A	J	0.256667	0.046188	100	0.266667	0.0305505	100	0.41	0.0608276	100
SXYL_01664	rpmB	50S ribosomal protein L28	J	0.39	-	33.3333	0.455	0.233345	67	0.42	-	33
SXYL_00009	serS	Serine--tRNA ligase	J	0.46	0.102097	77.7778	0.415714	0.0879123	78	0.43	0.061101	78
SXYL_02428	pth	Peptidyl-tRNA hydrolase	J	1.055	0.685894	28.5714	1.045	0.813173	29	0.48	-	14
SXYL_00813	rpmE	50S ribosomal protein L31 type B	J	-	-	-	0.4825	0.0741058	100	0.52	-	25
SXYL_01609	rpsO	30S ribosomal protein S15	J	0.565	0.0353553	66.6667	0.393333	0.0493288	100	0.525	0.0353553	67
SXYL_01325	efp	Elongation factor P	J	0.615	0.0212132	28.5714	0.52	0.0707107	71	0.538	0.0653452	71
SXYL_01844	def	Peptide deformylase	J	0.59	0.141421	33.3333	0.545	0.0494975	33	0.54	0	33
SXYL_01364	rluB	Pseudouridine synthase	J	0.62	-	12.5	0.5	-	13	0.563333	0.0862168	38
SXYL_02375	rpsL	30S ribosomal protein S12	J	2.44	0.226274	40	0.65	-	20	0.57	-	20
SXYL_02242	argS	Arginyl-tRNA synthetase	J	0.605	0.13435	22.2222	0.5275	0.146145	44	0.57	0.0818535	33
SXYL_02372	tuf	Elongation factor Tu	J	1.07667	0.848548	30	0.495	0.148492	20	0.605	0.205061	20
SXYL_01935	trpS	Tryptophanyl-tRNA synthetase	J	1.155	0.441717	70	0.625	0.0212132	20	0.615	0.0212132	20
SXYL_01574	miaA	tRNA dimethylallyltransferase	J	0.4625	0.0927362	75	0.571667	0.108336	75	0.626667	0.124231	38
SXYL_01305	rpmG1	50S ribosomal protein L33 1	J	-	-	-	0.45	-	100	0.64	-	100
SXYL_01627	tsf	Elongation factor Ts	J	0.683333	0.0251661	33.3333	0.564	0.0472229	56	0.6825	0.0394757	44
SXYL_01644	rimM	Ribosome maturation factor rimM	J	0.71	-	16.6667	0.62	-	17	0.69	-	17
SXYL_01633	trmFO	Methylenetetrahydrofolate--tRNA-(uracil-5-)-methyltransferase TrmFO	J	1.42	0.0141421	20	0.676667	0.0665833	30	0.71	-	10
SXYL_01625	frr	Ribosome recycling factor	J	1.81	1.51321	28.5714	0.79	0.464435	71	0.8475	0.368725	57
SXYL_01611	truB	tRNA pseudouridine synthase B	J	1.7225	1.25108	77.7778	1.17	0.7995	44	0.87	0.667832	44
SXYL_02391	cysS	Cysteine--tRNA ligase	J	1.12	0.707107	20	1.82	0.181246	50	0.88	0.430581	40
SXYL_01281	rpsU	30S ribosomal protein S21	J	-	-	-	0.425	0.0212132	100	-	-	-
SXYL_01227	dtd	D-tyrosyl-tRNA(Tyr) deacylase	J	-	-	-	0.53	0.0141421	33	-	-	-
SXYL_00738	rpsI	30S ribosomal protein S9	J	1.64	-	20	0.55	-	20	-	-	-
SXYL_00093		Acetyltransferase, GNAT family	J	0.7	-	12.5	0.713333	0.0472582	38	-	-	-
SXYL_01013		Putative pseudouridylate synthase	J	1.39	0.0141421	22.2222	-	-	-	-	-	-
SXYL_01549	rpsN	30S ribosomal protein S14	J	1.93	-	33.3333	-	-	-	-	-	-
SXYL_02374	rpsG	30S ribosomal protein S7	J	2.09	0.167033	60	-	-	-	-	-	-
SXYL_02692	rnpA	Ribonuclease P protein component	J	2.21	0.289252	100	-	-	-	-	-	-
SXYL_01616		Putative ribosomal protein	J	2.26333	0.18037	100	-	-	-	-	-	-
SXYL_01272	rpsT	30S ribosomal protein S20	J	2.32667	0.10116	100	-	-	-	-	-	-
SXYL_00707	rplW	50S ribosomal protein L23	J	3.21	0.428408	100	-	-	-	-	-	-
SXYL_00715	rplN	50S ribosomal protein L14	J	3.21333	0.254231	75	-	-	-	-	-	-
SXYL_01807	rpmF	50S ribosomal protein L32	J	3.24	-	100	-	-	-	-	-	-
SXYL_01692	rluD	Pseudouridine synthase	J	2.4325	0.420347	40	1.255	0.366288	40	-	-	-
SXYL_01188	rplT	50S ribosomal protein L20	J	1.735	0.0212132	50	1.42	-	25	-	-	-
SXYL_00709	rpsS	30S ribosomal protein S19	J	3.21667	0.450037	100	1.58	-	33	-	-	-
SXYL_01615	infB	Translation initiation factor IF-2	J	2.05	0.268218	80	1.62	0.0707107	20	-	-	-
SXYL_00724	rplO	50S ribosomal protein L15	J	3.1575	0.418844	100	1.75333	0.0750555	60	-	-	-
SXYL_00716	rplX	50S ribosomal protein L24	J	3.19	0.137477	75	1.76333	0.0503322	75	-	-	-
SXYL_00710	rplV	50S ribosomal protein L22	J	3.315	0.503951	100	1.81333	0.0585947	75	-	-	-
SXYL_00732	rplQ	50S ribosomal protein L17	J	3.115	0.712437	100	1.835	0.176777	50	-	-	-
SXYL_02386	rpmG3	50S ribosomal protein L33 3	J	-	-	-	1.9	-	100	-	-	-
SXYL_00718	rpsZ	30S ribosomal protein S14 type Z	J	3.9	0.0848528	100	2.155	0.275772	100	-	-	-
SXYL_00714	rpsQ	30S ribosomal protein S17	J	3.71	0.155563	66.6667	2.175	0.00707107	67	-	-	-
SXYL_01112		Pseudouridine synthase	J	1.4825	1.59854	71.4286	1.468	1.25878	71	1.0275	1.05522	57
SXYL_00878		Putative acetyltransferase	J	1.9725	0.172974	100	1.44	-	20	1.44	-	20
SXYL_01217		UPF0735 ACT domain-containing protein	J	1.91333	0.352467	75	1.61	-	25	1.44	-	25
SXYL_01608	pnp	Polyribonucleotide nucleotidyltransferase	J	2.27	0.439636	50	1.9025	0.113835	40	1.5	0.0707107	20
SXYL_00737	rplM	50S ribosomal protein L13	J	2.1275	0.326313	83.3333	-	-	-	1.54	-	17
SXYL_01924	rluA	Pseudouridine synthase	J	2.34	0.546301	90	1.59	0.235797	30	1.54	0.169706	20
SXYL_01628	rpsB	30S ribosomal protein S2	J	1.6075	0.102616	55.5556	-	-	-	1.58	0.0282843	22
SXYL_00723	rpmD	50S ribosomal protein L30	J	3.385	0.0777817	100	1.71	0.141421	100	1.59	-	50
SXYL_01395	asnS	Asparagine--tRNA ligase	J	1.825	0.325935	70	1.826	0.292541	50	1.61667	0.0503322	30
SXYL_01213	rplU	50S ribosomal protein L21	J	1.995	0.360624	66.6667	-	-	-	1.63	0.169706	67
SXYL_01202	valS	Valyl-tRNA synthetase	J	2.9225	0.570692	100	2.16556	0.380891	90	1.65	0.227508	60
SXYL_02093	prfB	Truncated peptide chain release factor 2	J	1.46	-	10	1.58	-	10	1.695	0.33234	20
SXYL_02383	rplK	50S ribosomal protein L11	J	2.7075	0.181714	83.3333	1.53	0.0424264	33	1.70667	0.162891	50
SXYL_00815	prfA	Peptide chain release factor 1	J	2.075	0.303974	70	1.9725	0.19906	40	1.70667	0.0907377	30
SXYL_00729	rpsM	30S ribosomal protein S13	J	3.76	0.509117	50	2.205	0.431335	50	1.73	0.254558	50
SXYL_00711	rpsC	30S ribosomal protein S3	J	3.42	0.457852	100	1.9525	0.242539	50	1.74	0.254558	25
SXYL_01279	prmA	Ribosomal protein L11 methyltransferase	J	3.125	0.60057	88.8889	2.06	0.201742	78	1.7425	0.15327	44
SXYL_02382	rplA	50S ribosomal protein L1	J	2.8125	0.325222	100	1.75	0.0424264	25	1.755	0.0777817	25
SXYL_01229	hisS	Histidine--tRNA ligase	J	3.3075	0.488392	80	2.6775	0.364015	80	1.76857	0.155823	70
SXYL_00717	rplE	50S ribosomal protein L5	J	4.2275	0.538079	100	2.29167	0.244738	86	1.8425	0.0512348	57
SXYL_01230	aspS	Aspartate--tRNA ligase	J	3.1475	0.71655	90	2.76571	0.321707	70	1.89	0.1772	50
SXYL_00721	rplR	50S ribosomal protein L18	J	4.51	0.461194	75	2.47	0.166433	75	1.9	-	25
SXYL_01642	rplS	50S ribosomal protein L19	J	2.2	0.709295	75	1.68	0.452548	50	1.93	0.712671	75
SXYL_00708	rplB	50S ribosomal protein L2	J	3.7	0.431874	100	2.304	0.0887694	50	1.955	0.135277	40
SXYL_01804	pheS	Phenylalanine--tRNA ligase alpha subunit	J	4.1	1.37959	100	2.59857	0.81887	70	1.98333	0.395769	30
SXYL_01117	trmB	tRNA (guanine-N(7)-)-methyltransferase	J	2.525	0.524808	100	2.30714	0.429756	100	1.99	0.287541	86
SXYL_00720	rplF	50S ribosomal protein L6	J	4.8725	0.558954	100	2.61833	0.371667	100	1.99167	0.289373	100
SXYL_02569	rpsF	30S ribosomal protein S6	J	3.43	0.487545	75	2.17667	0.192959	75	2	-	25
SXYL_00948	map	Methionine aminopeptidase	J	3.03	0.413071	90	3.04778	0.591941	90	2.01875	0.153942	80
SXYL_00719	rpsH	30S ribosomal protein S8	J	5.01	0.166433	100	2.60333	0.149778	100	2.02	0.07	100
SXYL_01695	ileS	Isoleucine--tRNA ligase	J	4.05	0.979623	90	2.5275	0.709018	80	2.09	0.225389	30
SXYL_02373	fusA	Elongation factor G	J	3.5025	0.37616	60	2.405	0.317852	60	2.0975	0.148633	40
SXYL_01621	proS	Proline--tRNA ligase	J	1.46333	0.710657	30	1.48	0.731847	30	2.11	0.0989949	20
SXYL_00015	rplI	50S ribosomal protein L9	J	3.13	0.15384	100	2.835	0.29149	100	2.12	0.24454	100
SXYL_00712	rplP	50S ribosomal protein L16	J	4.30333	0.53799	60	2.49667	0.415492	60	2.145	0.247487	40
SXYL_00722	rpsE	30S ribosomal protein S5	J	4.985	0.893138	100	2.31167	0.421636	86	2.148	0.337076	71
SXYL_00728	rpmJ	50S ribosomal protein L36	J	4.85	-	100	2.59	-	100	2.25	-	100
SXYL_00938	gatB	Aspartyl/glutamyl-tRNA(Asn/Gln) amidotransferase subunit B	J	2.53	0.281301	50	2.454	0.212438	50	2.258	0.147716	50
SXYL_00713	rpmC	50S ribosomal protein L29	J	4.415	0.176777	66.6667	2.725	0.00707107	67	2.26	-	33
SXYL_00704	rpsJ	30S ribosomal protein S10	J	5.63	1.36956	100	2.49	0.754387	100	2.29667	0.56959	100
SXYL_00730	rpsK	30S ribosomal protein S11	J	4.85	1.07682	100	2.4575	0.571744	80	2.31667	0.330807	60
SXYL_00736	truA	tRNA pseudouridine synthase A	J	4.335	0.436864	100	3.07	0.402492	100	2.37333	0.260864	100
SXYL_00706	rplD	50S ribosomal protein L4	J	5.2625	1.17519	55.5556	2.818	0.674478	56	2.406	0.489826	56
SXYL_02380	rplL	50S ribosomal protein L7/L12	J	4.27667	0.900463	75	2.47333	0.414287	75	2.42333	0.426654	75
SXYL_00727	infA	Translation initiation factor IF-1	J	5.79	0.537401	66.6667	3.215	0.275772	67	2.495	0.176777	67
SXYL_02429	rplY	50S ribosomal protein L25	J	2.7075	1.13347	75	2.64667	0.796559	75	2.52	0.624139	63
SXYL_00937	gatA	Glutamyl-tRNA(Gln) amidotransferase subunit A (Glu-ADT subunit A)	J	3.215	0.567235	80	3.02375	0.552706	80	2.69	0.5613	80
SXYL_01803	pheT	Phenylalanine--tRNA ligase beta subunit	J	5.39	0.46311	100	4.425	0.527999	100	2.71111	0.356632	90
SXYL_00705	rplC	50S ribosomal protein L3	J	6.07	0.91714	75	3.22333	0.658625	75	2.81833	0.594926	75
SXYL_01673		Peptide deformylase-like	J	4.7825	2.1038	83.3333	3	0.242487	50	2.91333	0.283608	50
SXYL_01183	thrS	Threonine--tRNA ligase	J	4.3575	1.52969	80	5.13375	1.88178	80	2.95	0.837718	80
SXYL_01242	alaS	Alanine--tRNA ligase	J	3.8525	0.913464	75	3.99167	0.949008	75	3.004	0.258805	63
SXYL_01221	tgt	Queuine tRNA-ribosyltransferase	J	6.3125	2.71264	100	4.483	2.42455	100	3.047	1.39584	100
SXYL_02413	lysS	Lysine--tRNA ligase	J	3.35	1.18409	50	4.025	1.12358	60	3.094	0.957251	50
SXYL_01187	rpmI	50S ribosomal protein L35	J	5.29	-	33.3333	3.23	-	33	3.14	-	33
SXYL_01912	prfC	Peptide chain release factor 3	J	5.2525	0.606012	88.8889	4.82625	0.663453	89	3.23875	0.551166	89
SXYL_01145	rpsD	30S ribosomal protein S4	J	4.9725	1.26885	87.5	3.29286	1.16299	88	3.28333	0.945297	75
SXYL_02393	gltX	Glutamate--tRNA ligase	J	3.7725	1.00662	90	5.32556	1.18714	90	3.79667	1.08414	90
SXYL_01220	queA	S-adenosylmethionine:tRNA ribosyltransferase-isomerase	J	7.31	1.29	80	5.99625	0.84989	80	3.83125	0.54025	80
SXYL_01186	infC	Translation initiation factor IF-3	J	6.17	0.881243	85.7143	4.05333	0.731455	86	3.88333	0.60708	86
SXYL_02139	queC	7-cyano-7-deazaguanine synthase	J	10.9275	2.40259	100	5.91571	0.991596	100	3.89286	0.7753	100
SXYL_02381	rplJ	50S ribosomal protein L10	J	8.7475	1.67064	83.3333	4.474	0.778929	83	4.172	0.66556	83
SXYL_02441	metG	Methionine--tRNA ligase	J	9.2775	3.29219	90	9.67778	3.25642	90	7.37778	3.17277	90
SXYL_01291	glyQS	Glycine--tRNA ligase	J	11.1875	7.30237	100	16.463	8.54388	100	9.453	4.64233	100
SXYL_00784	czrA	Zinc and cobalt transport repressor CzrA	K	0.27	0.043589	75	0.0466667	0.0208167	75	0.0433333	0.0057735	75
SXYL_00415		Putative acetyltransferase	K	0.0533333	0.0057735	100	0.07	0.01	100	0.0733333	0.0057735	100
SXYL_00456		Putative acetyltransferase	K	0.0975	0.0248328	100	0.065	0.0216795	100	0.0866667	0.0233809	100
SXYL_00457		Acetyltransferase	K	0.1775	0.0627429	100	0.0916667	0.0495648	100	0.105	0.0585662	100
SXYL_01712		Uncharacterized N-acetyltransferase	K	0.1025	0.015	66.6667	0.165	0.03	67	0.2025	0.0170783	67
SXYL_02455		Transcriptional regulator, GntR family	K	0.1325	0.0238672	88.8889	0.135	0.020702	89	0.20375	0.0337797	89
SXYL_02233	sarA	Transcriptional regulator SarA	K	0.2	0.0327109	100	0.132	0.0083666	100	0.208	0.0216795	100
SXYL_00503		Putative acetyltransferase	K	0.105	0.0167616	100	0.134286	0.0250713	100	0.211429	0.048107	100
SXYL_00804		Acetyltransferase, GNAT family	K	0.2675	0.0364539	100	0.25	0.0349603	100	0.253	0.03093	100
SXYL_00550	sarZ	HTH-type transcriptional regulator sarZ	K	0.1875	0.0125831	80	0.1475	0.0298608	80	0.2675	0.030957	80
SXYL_00862	sigB	RNA polymerase sigma factor	K	0.235	0.01	40	0.275	0.01	40	0.285	0.0613732	40
SXYL_00889	agrA	Accessory gene regulator protein A	K	0.5475	0.0541163	70	0.272222	0.098714	90	0.302222	0.11133	90
SXYL_00775		Putative transcriptional antiterminator	K	0.24	0.0641179	90	0.3375	0.0671353	80	0.307778	0.0649573	90
SXYL_01352		AraC-family transcriptional regulator	K	0.3025	0.0550656	100	0.265	0.0455217	100	0.326	0.0556177	100
SXYL_00443		AraC-family transcriptional regulator	K	0.335	0.085401	100	0.276667	0.0438748	90	0.334	0.0852708	100
SXYL_00121	msrA3	Peptide methionine sulfoxide reductase MsrA 3	K	0.29	0.0756968	100	0.272	0.0576194	100	0.334	0.0502991	100
SXYL_00636		RpiR family transcriptional regulator	K	0.115	0.0280377	90	0.3	0.0768115	90	0.336667	0.0823104	90
SXYL_02345		LacI-family transcriptional regulator	K	0.7375	0.527939	62.5	0.297143	0.0665117	88	0.343333	0.0546504	75
SXYL_02648		Putative transcriptional regulator	K	0.2175	0.101866	100	0.3	0.129151	100	0.35	0.133604	83
SXYL_00858	mazF	mRNA interferase MazF	K	0.416667	0.135769	75	0.32	0.115326	75	0.356667	0.145717	75
SXYL_01180	nrdR	Transcriptional repressor nrdR	K	0.3	0.0921774	100	0.315	0.0939681	100	0.363333	0.094163	100
SXYL_01359	fur	Ferric uptake regulation protein	K	0.426667	0.102632	60	0.37	0.102307	80	0.365	0.0914695	80
SXYL_00188		Truncated NADH-dependent flavin oxidoreductase	K	0.24	0.0594418	100	0.33	0.0559762	100	0.37	0.0571548	100
SXYL_01333	argR	Arginine repressor	K	0.535	0.0772442	80	0.406	0.116962	100	0.376	0.0939681	100
SXYL_02172		Putative acetyltransferase	K	0.41	0.0694365	100	0.285	0.0750238	100	0.3925	0.0858154	100
SXYL_02366		GNAT family acetyltransferase	K	0.1875	0.0624233	100	0.253333	0.0568038	100	0.396667	0.0814043	100
SXYL_00806		Truncated probable DNA-directed RNA polymerase subunit delta	K	0.4075	0.0189297	80	0.445	0.0465475	80	0.3975	0.0512348	80
SXYL_02071	gapR	Glycolytic operon regulator	K	1.84667	0.0757188	30	0.461429	0.0651738	70	0.407143	0.0604743	70
SXYL_02163		MarR-family transcriptional regulator	K	0.475	0.0824621	83.3333	0.351667	0.0643169	100	0.423333	0.0864099	100
SXYL_02194		Putative acetyltransferase	K	0.5625	0.0680441	83.3333	0.438333	0.0416733	100	0.426667	0.0417931	100
SXYL_02684		Transcriptional regulator	K	0.37	0.0576194	71.4286	0.384286	0.110884	100	0.43	0.11225	71
SXYL_02025		Uncharacterized protein	K	0.545	0.108474	57.1429	0.44	0.145877	86	0.43	0.131605	86
SXYL_00975	perR	Peroxide-responsive repressor PerR	K	0.18	0.0148324	100	0.248	0.0327109	100	0.436	0.116103	100
SXYL_00564		Putative transcriptional regulator of sugar metabolism	K	0.26	0.0518239	88.8889	0.34625	0.0855132	89	0.4475	0.064087	89
SXYL_00591		TetR family transcriptional regulator	K	0.4925	0.0747058	100	0.352857	0.0876954	100	0.448	0.0443847	71
SXYL_00529		Transcriptional regulator, GntR family	K	0.42	0.0665475	88.8889	0.37375	0.0413824	89	0.45	0.0320713	89
SXYL_01678	rpoZ	DNA-directed RNA polymerase omega	K	0.305	0.00707107	100	0.3	0	100	0.45	0	100
SXYL_02514		Cold shock protein	K	-	-	-	0.41	-	100	0.45	-	100
SXYL_00122	araR	Arabinose metabolism transcriptional repressor	K	1.335	0.851604	75	0.7625	0.694088	50	0.453333	0.0602771	38
SXYL_02367		GNAT family acetyltransferase	K	0.315	0.097018	100	0.31375	0.109144	100	0.45625	0.158018	100
SXYL_00484		TetR family transcriptional regulator	K	0.295	0.0759605	83.3333	0.352	0.0936483	83	0.46	0.107238	83
SXYL_01295	sigA	RNA polymerase sigma factor SigA	K	0.573333	0.159478	30	0.515	0.13435	20	0.46	-	10
SXYL_02663		Transcriptional regulator, LacI family	K	0.3875	0.105325	100	0.436667	0.0968246	90	0.4625	0.0832809	80
SXYL_02620		MarR family transcriptional regulator	K	0.4175	0.0194936	100	0.368	0.0238747	100	0.468	0.0083666	100
SXYL_02482		Transcriptional regulator, MerR family	K	0.575	0.081035	100	0.53	0.212132	50	0.47	-	25
SXYL_02334		Transcriptional regulator, DeoR family	K	0.28	0.0933095	60	0.632	0.54765	50	0.47	0.0360555	30
SXYL_01453		AraC-family transcriptional regulator	K	0.55	0.0918753	88.8889	0.494444	0.102727	100	0.47125	0.089672	89
SXYL_01516		Peptide methionine sulfoxide reductase regulator MsrR	K	0.46	0.131149	33.3333	0.331667	0.0847152	67	0.472	0.10895	56
SXYL_02040		Putative acetyltransferase	K	0.47	0.0989949	33.3333	0.545	0.148492	33	0.48	-	17
SXYL_02317		RpiR family transcriptional regulator	K	0.4475	0.115264	100	0.408571	0.0651738	88	0.485714	0.0687646	88
SXYL_01507		Transcriptional regulator, ArsR family	K	0.326667	0.0450925	100	0.273333	0.104083	100	0.486667	0.046188	100
SXYL_00700		Putative acetyltransferase	K	0.3675	0.041379	100	0.439	0.0706242	100	0.487	0.0679951	100
SXYL_02171		Putative aminotransferase	K	0.5425	0.121532	55.5556	0.447778	0.156746	100	0.488889	0.124242	100
SXYL_00021	walR	Transcriptional regulatory protein walR	K	0.48	-	14.2857	0.64	0.104403	43	0.49	-	14
SXYL_01884		UPF0039 protein	K	0.4325	0.086487	100	0.396	0.0658027	100	0.496	0.0801873	100
SXYL_01354	rnz	Ribonuclease Z	K	1.55	-	11.1111	0.508333	0.0598052	67	0.501667	0.0519294	67
SXYL_01350	malR	HTH-type transcriptional regulator malR	K	0.2025	0.0753068	100	0.362222	0.0677823	90	0.5075	0.04272	40
SXYL_01472	cspA	Cold shock protein CspA	K	-	-	-	0.4	-	50	0.51	-	50
SXYL_01785		Phage repressor-like protein	K	0.31	0.0556776	100	0.403333	0.0832666	100	0.516667	0.111505	100
SXYL_01527	glcT	Protein GlcT	K	0.4125	0.0523078	90	0.456667	0.0433013	90	0.52	0.0790569	90
SXYL_00357		Putative 6-O-methylguanine DNA methyltransferase	K	0.685	0.487514	83.3333	0.47	0.0725718	67	0.52	0.034641	50
SXYL_01129	ccpA	Catabolite control protein A	K	0.27	0.0500278	90	0.371111	0.0647002	90	0.523333	0.051251	60
SXYL_01545	lexA	LexA repressor	K	0.31	0.054707	100	0.4575	0.0931589	100	0.5325	0.0987843	50
SXYL_02254		RpiR family transcriptional regulator	K	0.3525	0.0993451	100	0.41375	0.0434042	89	0.533333	0.0680196	67
SXYL_02509	pucR	Purine catabolism regulatory protein	K	0.625	0.0714143	40	0.57	0.110454	40	0.533333	0.0873689	30
SXYL_02596		HxlR family transcriptional regulator	K	0.395	0.150886	100	0.5	0.170685	100	0.535	0.13435	50
SXYL_02558		LysR-family transcriptional regulator	K	0.475	0.10212	80	0.451667	0.0904249	60	0.538	0.0834865	50
SXYL_00244		Putative transcriptional regulator	K	0.495	0.103682	71.4286	0.466	0.106911	71	0.54	0.0848528	71
SXYL_00557		TetR family transcriptional regulator	K	0.515	0.13435	40	0.5475	0.176328	80	0.546667	0.185562	60
SXYL_00315		TetR family transcriptional regulator	K	0.41	0.0957178	100	0.487143	0.101113	100	0.548	0.0563028	71
SXYL_00418	marR	MarR-family transcriptional regulator	K	-	-	-	-	-	-	0.56	-	20
SXYL_00671	galR	Putative transcriptional regulator galR	K	0.4875	0.0643169	66.6667	0.55	0.0524404	56	0.565	0.0683374	67
SXYL_02246		Acetyltransferase B	K	-	-	-	0.58	-	20	0.57	-	20
SXYL_00812	rho	Transcription termination factor Rho	K	-	-	-	0.54625	0.0518066	80	0.57875	0.0723952	80
SXYL_01895		Acetyltransferase, GNAT family	K	0.505	0.0212132	28.5714	0.555	0.0353553	29	0.59	-	14
SXYL_00437		Transcriptional regulator, MerR family	K	0.585	0.0976217	55.5556	0.616	0.108995	56	0.593333	0.112368	67
SXYL_01026		Putative uncharacterized protein	K	1.115	0.714178	40	0.505	0.190919	40	0.6	-	20
SXYL_01589		Rrf2 family transcriptional regulator	K	0.5575	0.107842	100	0.5675	0.108436	80	0.603333	0.12741	60
SXYL_00953		Ribonuclease BN-like protein	K	1.79	0.21587	44.4444	0.625	0.0636396	22	0.61	0.0424264	22
SXYL_00781		Putative membrane protein	K	0.55	0.0912871	50	0.4825	0.0838153	50	0.615	0.0636396	25
SXYL_00205		Transcriptional regulator	K	0.545	0.133866	50	0.5375	0.0665207	40	0.62	0.072111	30
SXYL_02288		Signal transduction response regulator, receiver domain	K	0.38	0.0991127	100	0.505556	0.130107	90	0.63	0.0989949	20
SXYL_02175		Putative acetyltransferase	K	0.5025	0.0598052	85.7143	0.643333	0.0631401	86	0.63	0.0867948	57
SXYL_00216		Putative transcriptional regulator	K	0.595	0.10116	44.4444	0.628	0.0931128	56	0.633333	0.113725	33
SXYL_00348		TetR family transcriptional regulator	K	0.49	0.0678233	66.6667	0.476667	0.0305505	50	0.635	0.0494975	33
SXYL_00228		Putative acetyltransferase	K	0.705	0.0636396	33.3333	0.64	-	17	0.635	0.00707107	33
SXYL_00786		Transcriptional regulator, GntR family	K	0.715	0.0212132	20	0.558571	0.0703393	70	0.636667	0.0650128	60
SXYL_02683		Transcriptional regulator, MerR family	K	0.4975	0.127026	100	0.566667	0.0886942	75	0.645	0.0519615	50
SXYL_02669		LysR-family transcriptional regulator	K	1.6825	0.540015	66.6667	1.27	0.593001	56	0.645	0.0636396	22
SXYL_01370	recQ2	ATP-dependent DNA helicase RecQ	K	1.67	0.273861	44.4444	0.62	-	11	0.65	-	11
SXYL_01452		Putative transcriptional regulator	K	-	-	-	0.64	0.0793725	50	0.65	-	17
SXYL_00392		AraC family transcriptional regulator	K	0.6	0.0733485	55.5556	0.614	0.0705691	56	0.658	0.0605805	56
SXYL_00615		LysR-family transcriptional regulator	K	0.55	-	10	0.58	-	10	0.66	-	10
SXYL_01674		Putative acetyltransferase	K	0.61	0.0658281	50	0.5825	0.0623832	50	0.66	0.0374166	50
SXYL_00584	hssR	Heme response regulator hssR	K	0.6	0.02	50	0.574	0.0357771	63	0.67	0.02	38
SXYL_00184		MarR family transcripitonal regulator	K	0.5725	0.0230217	83.3333	0.5425	0.0585235	67	0.67	-	17
SXYL_01380	ubiE	Demethylmenaquinone methyltransferase	K	1.525	0.101143	62.5	-	-	-	0.67	-	13
SXYL_01569	glnR	Glutamine synthetase repressor	K	-	-	-	0.726667	0.0351188	60	0.686667	0.0472582	60
SXYL_00277		Putative PTS multidomain regulator	K	0.5075	0.0194936	50	0.6725	0.025	40	0.703333	0.0305505	30
SXYL_01565		Putative transcriptional regulator	K	0.455	0.10212	100	0.5975	0.0585235	57	0.71	-	14
SXYL_02610		Transcriptional regulator, MerR family	K	0.71	-	14.2857	-	-	-	0.71	-	14
SXYL_02500		RNA polymerase sigma factor	K	-	-	-	0.58	0.127279	40	-	-	-
SXYL_00212		Transcriptional regulator	K	0.58	-	50	0.59	-	50	-	-	-
SXYL_00139		AraC-family transcriptional regulator	K	0.71	-	11.1111	0.61	0.0852447	44	-	-	-
SXYL_00067	cobB	NAD-dependent protein deacetylase	K	0.5475	0.101957	77.7778	0.615	0.0919239	22	-	-	-
SXYL_00100		PadR family transcriptional regulator	K	0.54	0.0458258	100	0.67	-	33	-	-	-
SXYL_00625		RpiR family transcriptional regulator	K	-	-	-	0.68	0.0989949	22	-	-	-
SXYL_00523		PadR-like family transcriptional regulator	K	0.63	0.02	100	0.68	-	33	-	-	-
SXYL_00130	padR	Putative transcriptional regulator, PadR family	K	0.79	-	14.2857	0.7	-	14	-	-	-
SXYL_00553		AraC-family transcriptional regulator	K	-	-	-	0.71	-	10	-	-	-
SXYL_00364		LysR-family transcriptional regulator	K	0.73	0.0565685	22.2222	0.72	-	11	-	-	-
SXYL_00350		AraC family transcriptional regulator	K	0.555	0.0212132	20	-	-	-	-	-	-
SXYL_00304		Putative transcriptional regulator	K	0.6	-	25	-	-	-	-	-	-
SXYL_01837		Putative transcriptional regulator	K	1.36	-	16.6667	-	-	-	-	-	-
SXYL_01600		Uncharacterized protein	K	1.51333	0.344287	60	-	-	-	-	-	-
SXYL_00137		Putative transcriptional regulator	K	1.52	-	16.6667	-	-	-	-	-	-
SXYL_02590		Uncharacterized protein	K	1.56	-	50	-	-	-	-	-	-
SXYL_00082	lacR	Lactose operon transcription activator	K	1.62667	0.0251661	30	-	-	-	-	-	-
SXYL_02185	sarX	Staphylococcal accessory regulator protein X	K	1.77	-	25	-	-	-	-	-	-
SXYL_01605		Putative transcriptional regulator	K	1.805	0.212053	44.4444	-	-	-	-	-	-
SXYL_00690		MarR family transcriptional regulator	K	2.26667	0.77106	60	-	-	-	-	-	-
SXYL_02634		Uncharacterized protein	K	2.6	0.50523	100	-	-	-	-	-	-
SXYL_00838	tenA	Putative thiaminase-2	K	-	-	-	1.3	-	13	-	-	-
SXYL_00495	lytR	Sensory transduction protein LytR	K	1.415	0.0173205	44.4444	1.31	0.0282843	22	-	-	-
SXYL_02586		Transcriptional regulator	K	1.4225	0.132615	60	1.32	-	10	-	-	-
SXYL_01275	hrcA	Heat-inducible transcription repressor HrcA	K	1.8225	0.175065	70	1.41	-	10	-	-	-
SXYL_01015		Two-component response regulator	K	-	-	-	1.44	-	17	-	-	-
SXYL_02310		DeoR family transcriptional regulator	K	1.55333	0.143643	33.3333	1.49	0.0141421	22	-	-	-
SXYL_00156		Transcriptional regulator, GntR family protein	K	1.895	0.700036	28.5714	1.625	0.233345	29	-	-	-
SXYL_02296		Putative transcriptional regulator, AraC family	K	1.5275	0.378968	66.6667	1.65	-	11	-	-	-
SXYL_01329	nusB	N utilization substance protein B homolog	K	2.0125	0.414116	100	1.72	0.183848	50	-	-	-
SXYL_01522	rbsR	Ribose operon repressor	K	0.275	0.0734469	90	2.4	-	10	-	-	-
SXYL_01882		Putative transcriptional regulator	K	0.495	0.120208	22.2222	0.44	0.0565685	22	1.1025	0.518676	44
SXYL_00669		Acetyltransferase	K	2.3825	0.435752	55.5556	2.025	0.0353553	22	1.225	0.855599	22
SXYL_00176		TetR family transcriptional regulator	K	0.66	-	14.2857	1.38	-	14	1.38	-	14
SXYL_02613		TetR family transcriptional regulator	K	1.75	0.31607	60	1.57	0.311127	40	1.41	-	20
SXYL_02512		LysR-family transcriptional regulator	K	1.835	0.0636396	25	1.655	0.0636396	25	1.41	-	13
SXYL_02461	gltC	Transcription activator of glutamate synthase operon	K	2.125	0.4567	90	1.62333	0.183811	60	1.445	0.126623	40
SXYL_01652	rnc	Ribonuclease 3	K	2.45	0.661866	50	1.99333	0.485627	38	1.46	-	13
SXYL_02384	nusG	Transcription termination/antitermination protein NusG	K	1.45	-	14.2857	1.425	0.0353553	29	1.47	0.155563	29
SXYL_01394	dinG	Probable ATP-dependent helicase dinG homolog	K	2.1375	0.20142	62.5	1.938	0.153851	63	1.53667	0.127017	38
SXYL_00161		Putative transcriptional regulator	K	1.6	0.141421	33.3333	1.44	-	17	1.54	-	17
SXYL_00588		MarR-family transcriptional regulator	K	1.8825	0.314788	66.6667	1.79	0.0141421	33	1.54	-	17
SXYL_00104		Putative two-component system response regulator	K	2.31	-	14.2857	2.01	0.86267	29	1.55	-	14
SXYL_02465		Acetyltransferase	K	1.9775	0.224054	60	1.48	0.11	30	1.56	-	10
SXYL_00287		Putative transcriptional regulator	K	1.50667	0.0896289	42.8571	1.56333	0.150111	43	1.56	0.113137	29
SXYL_01629	codY	GTP-sensing transcriptional pleiotropic repressor CodY	K	1.9375	0.178176	75	1.79	0.126174	75	1.56667	0.155027	38
SXYL_00574		Putative acetyltransferase	K	1.725	0.417193	33.3333	1.82	0.314086	83	1.57	-	17
SXYL_00545	nreC	Oxygen regulatory protein NreC	K	1.9775	0.329525	75	1.72333	0.0814453	38	1.575	0.0777817	25
SXYL_00213		Putative transcriptional regulator	K	1.65	0.0458258	50	1.50333	0.090185	50	1.57667	0.0404145	50
SXYL_01250	greA	Transcription elongation factor GreA	K	0.613333	0.0378594	50	-	-	-	1.59667	0.0737111	50
SXYL_01239	mnmA	tRNA-specific 2-thiouridylase MnmA	K	-	-	-	1.39	-	10	1.62	-	10
SXYL_02150		Transcription repressor of fructose operon	K	2.3775	0.492502	50	1.99	0.108167	38	1.625	0.0919239	25
SXYL_00571		Putative GNAT-family acetyltransferase	K	-	-	-	1.53	-	20	1.63333	0.125033	60
SXYL_01258	mtnN	5 -methylthioadenosine/S-adenosylhomocysteine nucleosidase	K	2.24333	0.480035	37.5	2.19	0.0141421	25	1.695	0.00707107	25
SXYL_00940		Uncharacterized RNA methyltransferase	K	2.2775	0.536279	100	2.39625	0.452167	80	1.71857	0.208521	70
SXYL_02192	graR	Response regulator protein graR	K	2.7425	0.44411	87.5	2.32286	0.381956	88	1.74333	0.115902	38
SXYL_00375		Putative acetyltransferase	K	0.68	-	16.6667	1.67	0.141421	33	1.77	0.336006	50
SXYL_02377	rpoC	DNA-directed RNA polymerase subunit beta	K	1.7125	0.146561	60	1.6225	0.0471699	40	1.79167	0.126715	60
SXYL_01965	rocD2	Ornithine aminotransferase 2	K	1.46	0.0848528	20	1.96375	0.241421	80	1.80833	0.176342	60
SXYL_02378	rpoB	DNA-directed RNA polymerase subunit beta	K	1.7	0.205662	60	1.566	0.107378	50	1.846	0.221314	50
SXYL_00643		LytR family transcriptional regulator	K	0.5675	0.0788987	40	1.368	0.650976	50	1.86	0.232594	30
SXYL_00186		Transcriptional regulator, PadR-like family	K	2.8775	0.68573	80	1.795	0.0212132	40	1.93333	0.251462	60
SXYL_01581	glpP	Glycerol uptake operon antiterminator regulatory protein	K	1.8875	0.382008	83.3333	2.18	0.447884	83	1.9525	0.315634	67
SXYL_02085		Putative acetyltransferase	K	2.77	0.92077	100	2.56	0.58978	100	1.966	0.470457	83
SXYL_02442	rsmI	Ribosomal RNA small subunit methyltransferase I	K	3.725	0.600287	90	2.512	0.313893	100	1.96889	0.213802	90
SXYL_00660		Putative membrane protein	K	1.6125	0.647012	40	1.76667	0.634844	60	1.98429	0.701756	70
SXYL_01308	glkA	Glucokinase	K	2.825	0.670917	62.5	2.892	0.703541	63	2.06	0.383927	50
SXYL_01427	arlR	Response regulator ArlR	K	2.53	1.02518	87.5	2.65	0.990993	88	2.074	0.483456	63
SXYL_01018		Putative transcriptional regulator	K	5.78	1.81476	88.8889	1.984	0.227552	56	2.11857	0.392107	78
SXYL_00393		Putative transcriptional regulator	K	0.9025	0.550999	55.5556	2.24	-	11	2.12	-	11
SXYL_01424		GNAT-family acetyltransferase	K	2.9275	0.5502	85.7143	2.45	0.8998	86	2.152	0.634799	71
SXYL_01302	zur	Zinc-specific metalloregulatory protein	K	0.55	0.141421	50	1.44	-	25	2.21	-	25
SXYL_02387		Putative RNA polymerase sigma factor	K	2.4425	0.411802	100	3.51286	0.512501	100	2.34429	0.252775	100
SXYL_00731	rpoA	DNA-directed RNA polymerase alpha chain	K	4.4775	1.37597	100	3.153	0.812446	100	2.469	0.699833	100
SXYL_00342		Uncharacterized membrane protein	K	5.8975	3.22199	100	3.254	1.43147	100	2.58444	0.695865	90
SXYL_02530		Perfringolysin O regulator protein	K	2.3275	0.565651	90	2.80778	0.710929	90	2.60857	0.695472	70
SXYL_00886	scrR	Sucrose operon repressor	K	6.1575	5.48617	70	3.77667	3.21505	60	2.668	2.03	50
SXYL_01246		O-methyltransferase family protein	K	5.4925	4.65786	100	3.87429	1.42846	100	2.99429	1.14662	100
SXYL_00059		Transcriptional antiterminator, BglG	K	0.68	-	10	2.51333	0.632969	90	3.02111	0.957803	90
SXYL_00863		S1 RNA-binding domain-containing protein	K	3.79	0.798123	100	4.37778	0.926712	100	3.11556	0.59969	100
SXYL_01657	fapR	Transcription factor FapR	K	8.00333	2.51866	60	5.08667	0.687192	60	3.17667	0.646091	60
SXYL_00536	sirB	Uroporphyrinogen-III methylase SirB	K	9.2025	2.75017	100	4.379	1.02583	100	3.26625	0.746017	80
SXYL_02425		Nucleotide pyrophosphohydrolase	K	4.1975	1.0428	100	5.098	1.46085	100	3.406	0.900657	100
SXYL_02399	ctsR	Transcriptional regulator CtsR	K	1.94	0.113137	40	2.92	0.793977	80	3.495	1.14884	80
SXYL_00851		Probable DEAD-box ATP-dependent RNA helicase	K	10.4425	4.54505	66.6667	4.486	1.70071	56	3.675	0.487904	22
SXYL_00267		Putative PTS multidomain regulator	K	2.57	-	10	6.48556	2.19219	90	3.72667	0.957118	90
SXYL_00699	glcU	Glucose uptake protein	K	10.1825	2.17433	100	7.821	1.73419	100	5.417	1.24615	100
SXYL_00438	gntR	Gluconate operon transcriptional repressor	K	28.09	10.4261	87.5	39.4857	12.5415	88	14.2271	6.22166	88
SXYL_02434		Putative translation initiation inhibitor	L	0.38	0.03	75	0.245	0.0420317	100	0.1925	0.0298608	100
SXYL_01537	sbcC	Nuclease SbcCD subunit C	L	0.706667	0.809835	42.8571	0.995	0.895712	57	0.28	0.0424264	29
SXYL_02062	rnr	Ribonuclease R	L	0.5325	0.0604152	80	0.35875	0.0524915	80	0.34875	0.053569	80
SXYL_01378	hup	DNA-binding protein HU	L	0.39	-	33.3333	0.335	0.0353553	67	0.35	-	33
SXYL_01334	recN	DNA repair protein RecN	L	0.57	0.0240139	66.6667	0.47	0.0531843	89	0.413333	0.0295804	100
SXYL_00942	dinB	DNA polymerase IV	L	0.37	0.0393841	100	0.438	0.0551362	100	0.468	0.0439191	100
SXYL_00605		Putative 3-methyladenine DNA glycosylase	L	0.4375	0.122409	88.8889	0.372857	0.0672593	78	0.496	0.0472229	56
SXYL_00943		Putative exonuclease	L	0.405	0.0437035	100	0.451667	0.0360093	100	0.496667	0.0527889	100
SXYL_00881		Putative DNA mismatch repair protein	L	0.405	0.00707107	25	0.458333	0.144418	75	0.508	0.145327	63
SXYL_00836	ssb1	Single-stranded DNA-binding protein	L	0.3775	0.164595	100	0.4675	0.222617	100	0.51	0.19975	75
SXYL_01182	dnaI	Primosomal protein DnaI	L	0.4025	0.0937702	88.8889	0.49	0.0785281	78	0.516667	0.0321455	33
SXYL_00004	recF	DNA replication and repair protein RecF	L	0.64	-	11.1111	0.576667	0.0305505	33	0.5225	0.0585235	44
SXYL_01796	uvrC	UvrABC system protein C	L	0.395	0.101723	77.7778	0.478333	0.112857	67	0.526	0.0577062	56
SXYL_02267	ung	Uracil-DNA glycosylase	L	0.44	0.0141421	50	0.55	0.033665	50	0.53	0.02	50
SXYL_01788		Phage integrase	L	0.445	0.155787	80	0.5825	0.1466	40	0.53	0.0282843	20
SXYL_01562	nuc	Thermonuclease	L	0.4875	0.12341	83.3333	0.408	0.152709	83	0.544	0.130499	83
SXYL_01244		Putative Holliday junction resolvase	L	0.4625	0.0725948	83.3333	0.502	0.0843801	83	0.6	0.155563	33
SXYL_00701	topB	DNA topoisomerase III	L	-	-	-	0.67	-	11	0.65	-	11
SXYL_01632	xerC	Tyrosine recombinase XerC	L	1.63	0.187163	50	1.56	-	10	0.655	0.0353553	20
SXYL_01029		Putative metallophosphoesterase	L	0.72	-	10	0.664	0.061887	50	0.658571	0.0646603	70
SXYL_01176	polA	DNA polymerase I	L	0.6875	0.0114018	50	0.67	0.0158114	50	0.713333	0.0321455	30
SXYL_01421	crr	Glucose-specific phosphotransferase enzyme IIA component	L	0.55	0.0327109	83.3333	0.7	-	17	0.73	0.0424264	33
SXYL_01294	dnaG	DNA primase	L	0.775	0.671339	66.6667	0.954286	0.6083	78	0.895	0.635382	67
SXYL_02451	recR	Recombination protein recR	L	0.4625	0.0387298	87.5	0.68	0.069282	38	-	-	-
SXYL_01051		Phage integrase	L	-	-	-	0.79	-	10	-	-	-
SXYL_01177	mutM	Formamidopyrimidine-DNA glycosylase	L	0.67	0.0424264	20	-	-	-	-	-	-
SXYL_01290	recO	DNA repair protein RecO	L	1.46667	0.11547	33.3333	-	-	-	-	-	-
SXYL_01201	tag	DNA-3-methyladenine glycosylase	L	1.65	-	20	-	-	-	-	-	-
SXYL_01802	rnhC	Ribonuclease HIII	L	1.68	0.177848	50	-	-	-	-	-	-
SXYL_00332		Transposase	L	1.56	-	100	1.38	-	100	-	-	-
SXYL_01218	ruvA	Holliday junction ATP-dependent DNA helicase RuvA	L	1.905	0.133131	100	1.50667	0.12897	43	-	-	-
SXYL_01955	addB	ATP-dependent helicase/deoxyribonuclease subunit B	L	1.735	0.199625	50	1.55333	0.159457	60	-	-	-
SXYL_02568	ssb3	Single-stranded DNA-binding protein	L	2.6125	0.397261	85.7143	1.95	-	14	-	-	-
SXYL_01299	nfo	Probable endonuclease 4	L	1.32	-	12.5	0.66	-	13	1.33	-	13
SXYL_02453	dnaX	DNA polymerase III, gamma and tau subunits	L	0.6325	0.0499166	40	1.4	0.0282843	20	1.37	-	10
SXYL_01634	topA	DNA topoisomerase I	L	1.8425	0.127653	77.7778	1.51	0.0355903	44	1.3875	0.035	44
SXYL_00932	pcrA	ATP-dependent DNA helicase PcrA	L	1.805	0.183167	90	1.36667	0.0208167	30	1.39	-	10
SXYL_01397	nth	Endonuclease III	L	1.6175	0.107238	71.4286	1.61833	0.10477	86	1.4775	0.0512348	57
SXYL_00001	dnaA	Chromosomal replication initiator protein dnaA	L	2.0375	0.553014	44.4444	1.86	0.268701	22	1.565	0.0636396	22
SXYL_02089	uvrB	UvrABC system protein B	L	0.33	0.36428	33.3333	1.152	0.795531	56	1.61833	0.745048	67
SXYL_02241		Endonuclease III	L	1.75667	0.225906	33.3333	1.60333	0.0814453	33	1.625	0.0494975	22
SXYL_01396		DNA replication protein DnaD	L	2.0325	0.281638	71.4286	1.9	0.202114	71	1.63333	0.231805	43
SXYL_01431		Phage integrase	L	1.6225	0.403172	77.7778	1.35	0.445496	44	1.68	-	11
SXYL_01676	priA	Primosomal protein	L	1.72	0.072111	30	2.19714	0.221413	70	1.71	0.128219	60
SXYL_01582	mutL	DNA mismatch repair protein MutL	L	1.7875	0.161952	70	2.16	0.189803	90	1.73	0.228692	30
SXYL_00002	dnaN	DNA polymerase III subunit beta	L	1.82	0.256846	50	1.685	0.175594	40	1.775	0.0494975	20
SXYL_01330	xseA	Exodeoxyribonuclease 7 large subunit	L	3.1225	0.690371	88.8889	2.1675	0.424929	89	1.81333	0.147422	33
SXYL_02088	uvrA	UvrABC system protein A	L	-	-	-	1.834	0.0568331	50	1.83	0.240832	60
SXYL_01620	polC	DNA polymerase III polC-type	L	1.895	0.15269	70	2.309	0.232926	100	1.87571	0.110884	70
SXYL_01331	xseB	Exodeoxyribonuclease 7 small subunit	L	4.09	0.0282843	66.6667	2.88	0.169706	67	1.895	0.106066	67
SXYL_01538	sbcD	Nuclease SbcCD subunit D	L	3.1025	0.788115	100	2.37444	0.553582	100	1.925	0.124539	67
SXYL_01409		5 -3 exonuclease	L	2.415	0.395205	60	2.305	0.68619	80	1.93833	0.202328	60
SXYL_02447	holB	Probable DNA polymerase III delta prime subunit	L	2.005	0.827605	55.5556	1.92333	0.595007	33	1.945	0.247487	22
SXYL_01241		ATP-dependent exonuclease V alpha subunit	L	2.09	0.356769	88.8889	2.10875	0.318049	89	2.01	0.142595	44
SXYL_01799		DNA polymerase X family protein	L	2.4275	0.31164	100	2.55111	0.347507	100	2.02667	0.289396	100
SXYL_00933	ligA	DNA ligase	L	3.395	1.10189	88.8889	2.25333	0.531288	67	2.065	0.445477	22
SXYL_01406	rarD	RarD protein	L	3.81	0.889821	100	2.553	0.677447	100	2.12333	0.444522	90
SXYL_00005	gyrB	DNA gyrase subunit B	L	3.1175	0.508134	80	3.005	0.546652	80	2.265	0.290664	80
SXYL_01954	addA	ATP-dependent helicase/nuclease subunit A	L	4.04	0.63311	100	3.444	0.590634	100	2.397	0.329074	100
SXYL_01597	recA	Protein RecA	L	0.525	0.0932738	40	2.202	0.256944	50	2.438	0.299616	50
SXYL_01219	ruvB	Holliday junction ATP-dependent DNA helicaseRuvB	L	4.23	1.99355	90	3.4175	1.11411	80	2.52143	0.657709	70
SXYL_01530	parE	DNA topoisomerase 4 subunit B	L	4.625	1.69879	77.7778	2.99	0.974252	78	2.57667	0.642609	67
SXYL_01165	dnaE	DNA polymerase III subunit alpha	L	2.6175	0.748408	88.8889	3.50714	0.800681	78	2.60286	0.595055	78
SXYL_01659	recG	ATP-dependent DNA helicase RecG	L	3.7575	0.836216	80	3.9725	0.813542	80	2.60429	0.481832	70
SXYL_01583	mutS1	DNA mismatch repair protein MutS	L	3.585	0.709895	100	4.208	0.782514	100	2.907	0.418836	100
SXYL_01529	parC	DNA topoisomerase 4 subunit A	L	5.325	1.25794	90	4.70625	0.654478	80	3.23111	0.690913	90
SXYL_00006	gyrA	DNA gyrase subunit A	L	4.37	0.985688	70	4.78	1.42016	80	3.33714	0.78915	70
SXYL_01798	mutS2	Endonuclease MutS2	L	3.23	1.16829	90	4.75	1.593	90	3.50444	1.46598	90
SXYL_01638	rnhB	Ribonuclease HII	L	6.99	1.87256	100	5.19875	2.23218	100	3.58714	1.17737	88
SXYL_02398		Putative uncharacterized protein	L	1.94	0.438406	28.5714	2.97	0.527289	100	3.64143	0.789228	100
SXYL_00016	dnaB	Replicative DNA helicase	L	4.895	1.11616	100	4.398	1.14502	100	3.6525	0.659908	80
SXYL_02440		Putative deoxyribonuclease	L	4.685	2.09401	70	4.08	2.48499	70	3.67714	1.83152	70
SXYL_02427	mfd	Transcription-repair-coupling factor	L	5.83	1.37051	90	6.89111	1.13313	90	4.16556	0.53526	90
SXYL_02227		Putative phage integrase	L	6.8775	8.31064	100	6.0425	3.90558	100	4.26667	2.18532	75
SXYL_02129	recQ1	ATP-dependent DNA helicase RecQ	L	4.795	1.75116	75	7.01667	3.04826	75	5.03333	1.8911	75
SXYL_02144		Putative glucosyl transferase	M	0.06	0.0210819	90	0.105556	0.02651	90	0.141111	0.0351584	90
SXYL_01933	mecA	Adapter protein MecA	M	0.1325	0.0216795	71.4286	0.118	0.0164317	71	0.154	0.0194936	71
SXYL_02673		Putative acyltransferase	M	0.6075	0.839339	77.7778	0.106	0.0397492	56	0.16	0.0504975	56
SXYL_01710	mraZ	Protein MraZ	M	0.255	0.09	80	0.1425	0.045	80	0.21	0.052915	80
SXYL_01792	murI	Glutamate racemase	M	0.335	0.0441588	71.4286	0.256	0.0403733	71	0.23	0.0244949	71
SXYL_02484		Membrane protein	M	0.155	0.0852168	100	0.108333	0.0299444	86	0.261429	0.0990671	100
SXYL_02208	tagD	Glycerol-3-phosphate cytidylyltransferase	M	0.21	0.0769415	100	0.182	0.112339	100	0.262	0.167093	100
SXYL_00050	crtO	Glycosyl-4,4 -diaponeurosporenoate acyltransferase	M	-	-	-	0.4025	0.0340343	67	0.275	0.0129099	67
SXYL_01536	mscL	Large-conductance mechanosensitive channel	M	0.285	0.0383406	100	0.248	0.0511859	100	0.284	0.0497996	100
SXYL_00930		Putative D-alanyl-D-alanine carboxypeptidase	M	0.2875	0.185221	100	0.255	0.222239	100	0.286667	0.206559	100
SXYL_01709	rsmH	Ribosomal RNA small subunit methyltransferase H	M	0.4	0.0900694	88.8889	0.245556	0.0895979	100	0.313333	0.112361	100
SXYL_02502	murE2	UDP-N-acetylmuramoylalanyl-D-glutamate--2,6-diaminopimelate ligase 2	M	0.2725	0.0890225	100	0.274444	0.143971	100	0.353333	0.122678	100
SXYL_01073		Putative membrane protein	M	0.4125	0.0637966	83.3333	0.266667	0.0755425	100	0.364	0.0364692	83
SXYL_00578		Glycosyltransferase	M	0.23	0.0787048	100	0.27	0.125897	100	0.365556	0.139204	100
SXYL_02674		Putative glycosyltransferase	M	0.3025	0.115022	83.3333	0.304	0.132401	83	0.378	0.13755	83
SXYL_00322		Putative regulatory protein	M	0.3125	0.0831398	100	0.272	0.103366	100	0.383	0.103714	100
SXYL_00809	murA1	UDP-N-acetylglucosamine 1-carboxyvinyltransferase 1	M	0.903333	0.685954	30	0.686	0.585688	50	0.385	0.111505	40
SXYL_02357		Penicillin binding protein	M	0.44	0.183848	20	0.29	-	10	0.39	-	10
SXYL_02110	murB	UDP-N-acetylenolpyruvoylglucosamine reductase	M	0.37	0.035746	100	0.332222	0.0460374	100	0.393333	0.0447214	100
SXYL_01410		RNase H	M	0.2875	0.0288097	100	0.29	0.0636396	100	0.404	0.0527257	100
SXYL_00165		Putative uncharacterized protein	M	0.43	0.212132	100	0.495	0.205061	100	0.43	-	50
SXYL_01509		Glycosyltransferase	M	0.5525	0.0536656	50	0.44125	0.168983	80	0.441429	0.12144	70
SXYL_00587		Putative membrane protein	M	0.455	0.0958173	70	0.38375	0.117222	80	0.442857	0.128675	70
SXYL_02309		Putative fibronectin-binding protein	M	0.27	0.118025	83.3333	0.374	0.17126	83	0.448	0.181025	83
SXYL_01920		Putative permease	M	0.575	0.0353553	20	0.517143	0.12189	70	0.475	0.0212132	20
SXYL_00505		Membrane protein insertase, YidC/Oxa1 family	M	0.49	0.02	100	0.42	0.0888819	100	0.48	0.0916515	100
SXYL_02262		Putative membrane protein	M	0.4475	0.0461519	50	0.43875	0.134636	80	0.492	0.0766159	50
SXYL_02213	tagA	Teichoic acid biosynthesis protein A	M	0.55	0.0923503	77.7778	0.366667	0.0766485	100	0.506667	0.0838153	100
SXYL_00336		Uncharacterized membrane protein	M	0.586667	0.092376	37.5	0.44	-	13	0.51	-	13
SXYL_00962	mgt	Monofunctional glycosyltransferase	M	0.515	0.0817662	88.8889	0.54	0.197653	44	0.516667	0.150444	33
SXYL_00080		UPF0324 membrane protein	M	0.4975	0.104363	40	0.476667	0.10116	30	0.53	0.127279	20
SXYL_00504		Membrane protein insertase, YidC/Oxa1 family	M	0.65	0.0556776	60	0.5	0.0216025	80	0.53	0.0270801	80
SXYL_02207	pbp4	Penicillin binding protein 4	M	0.5475	0.0686607	77.7778	0.431429	0.0656832	78	0.531429	0.0843462	78
SXYL_02676		Teichoic acid biosynthesis protein	M	0.505	0.0997497	60	0.47625	0.124893	80	0.535714	0.11341	70
SXYL_01979		Putative permease	M	1.7325	0.215221	50	0.49625	0.157384	80	0.55875	0.141061	80
SXYL_01911		TerC family membrane protein	M	0.545	0.0561249	90	0.565556	0.0598145	90	0.576667	0.0710634	90
SXYL_01717		Putative glycosyl transferase	M	0.505	0.0531977	75	0.545	0.0351188	50	0.59	0.0141421	25
SXYL_01916	ltaA	Probable glycolipid permease LtaA	M	1.57	0.653047	50	1.18333	0.645316	30	0.595	0.142712	40
SXYL_02675		CDP-glycerol:poly(Glycerophosphate) glycerophosphotransferase	M	0.62	0.0818971	80	0.51875	0.10921	80	0.595	0.0902774	60
SXYL_01531	plsY	Glycerol-3-phosphate acyltransferase	M	0.59	-	14.2857	0.5925	0.160494	57	0.6	0.142829	57
SXYL_00563		Probable membrane protein	M	1.1975	0.67088	50	0.5425	0.116154	40	0.606667	0.0737111	30
SXYL_00090		Transporter, putative	M	1.6975	0.553062	100	0.613333	0.0463321	67	0.61	0.0442719	67
SXYL_00402	srtA	Sortase	M	0.61	0.108123	87.5	0.59	0.0703562	63	0.618333	0.0877306	75
SXYL_00368		C4-dicarboxylate ABC transporter permease	M	0.6275	0.0417931	60	0.625	0.0873689	40	0.626667	0.057735	30
SXYL_00018		Putative glycosyltransferase	M	1.5875	0.198922	50	-	-	-	0.65	0.0848528	20
SXYL_02622		Membrane protein	M	0.57	0.0707107	50	0.55	0.06245	75	0.66	-	25
SXYL_01885		Bifunctional autolysin	M	0.4	0.140594	77.7778	0.426	0.0779744	56	0.804	0.468167	56
SXYL_00647		Glucosaminidase	M	0.693333	0.0305505	37.5	0.64	0.087178	50	0.953333	0.386954	38
SXYL_00754		Transporter gate domain protein	M	0.405	0.0589915	55.5556	0.505	0.0772442	44	-	-	-
SXYL_00282		Putative membrane protein	M	1.4	-	10	0.63	0.0989949	20	-	-	-
SXYL_02365		Putative glycosyl transferase	M	1.015	0.459619	22.2222	0.64	0.0141421	22	-	-	-
SXYL_01223	secDF	Protein-export membrane protein SecDF	M	0.505	0.0212132	22.2222	0.65	0.0565685	22	-	-	-
SXYL_02323	fnbA	Fibronectin-binding protein A	M	1.365	0.0494975	20	0.71	-	10	-	-	-
SXYL_00262	psuG	Pseudouridine-5 -phosphate glycosidase	M	0.72	0.0173205	30	0.74	-	10	-	-	-
SXYL_00171		Truncated biofilm-associated protein	M	0.696667	0.0750555	30	-	-	-	-	-	-
SXYL_00381	capA	CapA protein	M	0.74	0.0141421	22.2222	-	-	-	-	-	-
SXYL_02101		Putative glycosyl transferase	M	1.585	0.176777	20	-	-	-	-	-	-
SXYL_01412		Putative membrane protein	M	1.65	0.132162	50	-	-	-	-	-	-
SXYL_01693	lspA	Lipoprotein signal peptidase	M	2.06	0.480104	83.3333	-	-	-	-	-	-
SXYL_01474	alr2	Alanine racemase 2	M	2.8175	0.578355	90	-	-	-	-	-	-
SXYL_01887		Putative acyltransferase	M	2.515	0.516205	100	1.38	-	10	-	-	-
SXYL_02265		UPF0382 membrane protein	M	1.42	-	20	1.57	0.0848528	40	-	-	-
SXYL_00493	lrgB	Antiholin-like protein LrgB	M	0.625	0.00707107	25	2.02333	0.197315	38	-	-	-
SXYL_00366	cidB	Holin-like protein CidB	M	5.69	0.800681	87.5	2.432	0.625756	63	-	-	-
SXYL_00227	tagF	Teichoic acid biosynthesis protein F	M	4.305	0.681761	88.8889	2.48125	0.179638	89	-	-	-
SXYL_00833	murA2	UDP-N-acetylglucosamine 1-carboxyvinyltransferase 2	M	2.2475	0.70158	70	1.596	0.828631	50	1.085	0.866199	40
SXYL_01094		Beta-N-acetylglucosamidase	M	-	-	-	0.625	0.0777817	22	1.38	-	11
SXYL_02585		Membrane protein insertase, YidC/Oxa1 family	M	2.23	0.254748	75	1.945	0.148492	25	1.44	-	13
SXYL_00013		Uncharacterized protein	M	2.415	0.69004	100	1.88333	0.251064	30	1.605	0.26163	20
SXYL_01450		Truncated arsenical pump membrane protein	M	1.8325	0.600993	80	1.585	0.0353553	20	1.61	-	10
SXYL_01622		Putative zinc metalloprotease	M	1.635	0.00707107	22.2222	1.6	-	11	1.61	-	11
SXYL_01451		Truncated arsenical pump membrane protein	M	2.52333	0.254231	60	1.53333	0.102632	60	1.63667	0.0404145	60
SXYL_02120		Putative permease	M	2.61	0.666258	90	1.84167	0.283014	60	1.66	0.292506	60
SXYL_00096		Putative glucosyl transferase	M	1.47667	0.115902	30	-	-	-	1.67	-	10
SXYL_00849	ddl	D-alanine--D-alanine ligase	M	1.765	0.198436	66.6667	2.05143	0.300246	78	1.675	0.135277	44
SXYL_00151		Putative choloylglycine hydrolase	M	1.56	0.158745	33.3333	2.15167	0.556648	67	1.69	0.267457	44
SXYL_01134		Transglycosylase domain protein	M	1.74	0.384891	100	1.7775	0.369628	50	1.71167	0.483174	75
SXYL_01228	lytH	Probable cell wall amidase LytH	M	4.78667	3.804	37.5	1.022	1.04598	63	1.725	1.393	25
SXYL_01399	pbp2	Penicillin-binding protein 2	M	2.15	0.562315	80	1.79429	0.523286	70	1.75	0.50323	60
SXYL_02689	rsmG	Ribosomal RNA small subunit methyltransferase G	M	1.84	-	12.5	1.73	-	13	1.775	0.0494975	25
SXYL_01391		Glycosyltransferase	M	3.3325	0.754824	100	2.395	0.745941	100	1.81375	0.303312	80
SXYL_01211	mreC	Cell shape-determining protein MreC	M	5.15	2.32524	50	2.30125	1.90945	80	1.85429	1.38761	70
SXYL_00853		Uncharacterized membrane-flanked domain-containing protein	M	2.6425	0.730116	60	1.96667	0.469716	30	1.87667	0.161658	30
SXYL_01200		Putative membrane protein	M	2.395	0.708473	100	2.463	0.590519	100	1.89625	0.31879	80
SXYL_01125	murC	UDP-N-acetylmuramate--L-alanine ligase	M	2.5175	0.202649	66.6667	2.305	0.34198	67	1.94833	0.285126	67
SXYL_02608		C4-dicarboxylate ABC transporter	M	2.1525	0.426804	70	1.9025	0.403516	40	2.002	0.509676	50
SXYL_00230		Putative enzyme of poly-gamma-glutamate biosynthesis	M	2.7425	0.857414	40	1.84	0.983209	30	2.00333	0.119304	30
SXYL_01707	pbp1	Penicillin-binding protein 1	M	4.2875	1.4527	88.8889	2.66	0.678651	78	2.00833	0.351648	67
SXYL_00850	murF	UDP-N-acetylmuramoyl-tripeptide--D-alanyl-D-alanine ligase	M	1.5725	0.560553	50	2.10625	0.423014	80	2.08875	0.491163	80
SXYL_00842	yidC	Membrane protein insertase YidC	M	2.7225	0.563759	70	2.01	0.341126	70	2.13429	0.320357	70
SXYL_02103		Uncharacterized membrane protein	M	4.865	0.678505	90	2.86	0.636455	90	2.2725	0.442808	80
SXYL_01425	murG	UDP-N-acetylglucosamine--N-acetylmuramyl-(pentapeptide) pyrophosphoryl-undecaprenol N-acetylglucosamine tr ansferase	M	2.365	0.517452	100	2.94	0.640798	100	2.276	0.463997	100
SXYL_01111		Putative membrane protein involved in the export of teichoic acid	M	2.8075	1.26287	100	2.335	0.771136	100	2.324	0.635279	50
SXYL_01212	mreD	Cell shape-determining protein MreD	M	3.2075	0.795422	100	2.96333	0.508947	100	2.42667	0.524239	100
SXYL_01989	dltB	D-alanyl transfer protein DltB	M	6.9975	2.59929	100	4.215	1.49275	100	2.49125	0.886622	80
SXYL_02086	lgt	Prolipoprotein diacylglyceryl transferase	M	5.34	1.56192	70	3.38429	1.0124	70	2.50833	0.874469	60
SXYL_00388		Putative glycosyltransferase	M	-	-	-	2.27	0.469224	89	2.56	0.478062	89
SXYL_01304	pbp3	Penicillin-binding protein 3	M	2.6475	0.909726	100	3.289	1.01552	100	2.661	0.748769	100
SXYL_02142		Uncharacterized membrane protein	M	9.0675	2.01702	85.7143	4.15667	0.785994	86	2.87333	0.354382	86
SXYL_02152	gtaB2	UTP--glucose-1-phosphate uridylyltransferase 2	M	4.4925	2.65759	100	2.92778	1.95918	100	2.9575	1.05355	44
SXYL_01705	murD	UDP-N-acetylmuramoylalanine--D-glutamate ligase	M	7.8125	2.69472	90	4.98667	1.63383	90	3	0.920231	90
SXYL_00387		CDP-glycerol:poly(Glycerophosphate) glycerophosphotransferase	M	1.54333	0.0602771	30	2.93	0.751399	100	3.01889	0.695314	90
SXYL_00052	crtQ	4,4 -diaponeurosporenoate glycosyltransferase	M	8.655	2.33772	100	5.116	1.28478	100	3.10778	0.558117	90
SXYL_01706	mraY	Phospho-N-acetylmuramoyl-pentapeptide-transferase	M	8.755	1.48509	80	5.015	1.01611	80	3.12	0.61041	80
SXYL_01987	dltD	D-alanyl-lipoteichoic acid biosynthesis protein DltD	M	8.13	2.7903	87.5	6.11286	1.6289	88	3.21571	0.71131	88
SXYL_01947		Acyltransferase	M	4.71	2.38883	50	6.58	4.40671	60	3.356	1.20322	50
SXYL_01914	murE	UDP-N-acetylmuramoyl-L-alanyl-D-glutamate--L-lysine ligase	M	6.235	1.73095	80	5.18125	1.55085	80	3.63	1.08157	80
SXYL_00432		Membrane protein	M	11.12	3.5827	90	6.22333	2.09883	90	3.90875	0.77224	80
SXYL_00789		UPF0324 membrane protein	M	10.4825	6.91325	88.8889	4.72714	2.96701	78	4.13833	2.19033	67
SXYL_01273	lepA	Elongation factor 4	M	8.35	1.89067	100	8.23222	1.89529	100	5.88	1.38638	100
SXYL_02467	sle1	N-acetylmuramoyl-L-alanine amidase Sle1	M	5.675	1.99714	90	5.21778	1.70436	90	6.09333	2.16724	90
SXYL_00270	ulaA	PTS ascorbate transporter subunit IIC	M	3.6	1.23051	70	12.109	5.15079	100	7.442	2.72959	100
SXYL_00616		Membrane protein	M	-	-	-	3.42857	0.50337	70	7.455	2.25115	80
SXYL_00365	cidA	Holin-like protein CidA	M	54.135	10.1234	100	22.348	4.66606	100	9.1	2.40144	100
SXYL_02016		Putative thioredoxin	O	0.0775	0.00957427	100	0.1025	0.015	100	0.125	0.0129099	100
SXYL_00892	agrB	Accessory gene regulator protein B	O	0.255	0.0327109	71.4286	0.156	0.0260768	71	0.156	0.0320936	71
SXYL_02061	smpB	SsrA-binding protein	O	0.25	0.0216025	80	0.18	0.0282843	80	0.2125	0.0221736	80
SXYL_00374		Thioredoxin	O	0.1325	0.132004	100	0.1725	0.178396	100	0.2325	0.18518	100
SXYL_01517	msrA1	Peptide methionine sulfoxide reductase MsrA 1	O	0.2175	0.0486826	83.3333	0.25	0.03937	83	0.302	0.0356371	83
SXYL_00898	groS	10 kDa chaperonin	O	0.6	-	33.3333	0.583333	0.0776745	100	0.406667	0.0378594	100
SXYL_02020		Putative thioredoxin	O	0.376667	0.064291	100	0.35	0.0556776	100	0.446667	0.0472582	100
SXYL_01572	bsaA	Glutathione peroxidase	O	0.2125	0.0339116	100	0.364	0.0550454	100	0.456	0.0646529	100
SXYL_02078	clpP	ATP-dependent Clp protease proteolytic subunit	O	0.41	0.0565685	40	0.395	0.0919239	40	0.46	-	20
SXYL_00899	groL	60 kDa chaperonin	O	0.455	0.00707107	20	0.41	0.0707107	20	0.475	0.109697	40
SXYL_02534	ahpC	Alkyl hydroperoxide reductase subunit C	O	-	-	-	-	-	-	0.49	-	13
SXYL_01797	trxA	Thioredoxin	O	0.32	0.0627163	100	0.3275	0.0722842	100	0.5075	0.122848	100
SXYL_00290	ureD	Urease accessory protein UreD	O	0.645	0.0842615	40	0.594286	0.0407665	70	0.562857	0.0631702	70
SXYL_01153	tpx	Probable thiol peroxidase	O	-	-	-	0.544	0.0320936	83	0.568	0.0491935	83
SXYL_01820	ctaA	Heme A synthase	O	-	-	-	0.586667	0.135769	30	0.58	-	10
SXYL_00291	ureG	Urease accessory protein UreG	O	-	-	-	0.645	0.0494975	29	0.585	0.0506623	57
SXYL_02083	trxB	Thioredoxin reductase	O	0.5125	0.0917787	100	0.588889	0.0506074	90	0.595	0.0704352	100
SXYL_01032	prsA	Foldase protein	O	0.535	0.095551	50	0.63	0.141421	20	0.61	-	10
SXYL_01419	msrA2	Peptide methionine sulfoxide reductase MsrA 2	O	0.5	0.0627163	66.6667	0.605	0.0525991	67	0.6225	0.0320156	67
SXYL_00293	ureE	Urease accessory protein ureE	O	-	-	-	-	-	-	0.646667	0.0568624	50
SXYL_01588		Putative uncharacterized protein	O	0.55	0.0282843	66.6667	0.62	0.0707107	67	0.72	-	33
SXYL_00292	ureF	Urease accessory protein UreF	O	-	-	-	-	-	-	0.75	-	14
SXYL_01420	msrB	Peptide methionine sulfoxide reductase MsrB	O	0.705	0.0212132	50	-	-	-	-	-	-
SXYL_01191	tig	Trigger factor	O	1.6325	0.0926334	70	-	-	-	-	-	-
SXYL_01277	dnaK	Chaperone protein DnaK	O	2	-	10	-	-	-	-	-	-
SXYL_01423		Probable ctpA-like serine protease	O	1.78	0.203505	70	1.42	0.0707107	20	-	-	-
SXYL_00502	pcp	Pyrrolidone-carboxylate peptidase	O	0.525	0.578919	75	1.044	0.775906	63	1.215	0.64923	50
SXYL_02418	hslO	33 kDa chaperonin	O	0.42	-	10	1.13	0.848528	20	1.26333	0.611337	30
SXYL_01276	grpE	Protein GrpE	O	2.2775	0.266873	88.8889	1.678	0.159123	56	1.52667	0.0472582	33
SXYL_01630	hslU	ATP-dependent hsl protease ATP-binding subunit hslU	O	1.91	0.405161	100	2.003	0.365879	100	1.56	0.2459	40
SXYL_01278	dnaJ	Chaperone protein dnaJ	O	2.42	0.451232	100	1.775	0.223532	40	1.64	0.113137	20
SXYL_00570		Ferredoxin--NADP reductase	O	-	-	-	1.455	0.0998332	40	1.66857	0.104152	70
SXYL_01192	clpX	ATP-dependent Clp protease ATP-binding subunit ClpX	O	1.46	-	10	-	-	-	1.6925	0.109659	40
SXYL_02395	radA	DNA repair protein RadA	O	1.92	0.43359	40	2.0225	0.288603	40	1.70667	0.200083	30
SXYL_01631	hslV	ATP-dependent protease subunit HslV	O	2.725	0.765021	85.7143	2.116	0.553019	71	1.87	0.254558	29
SXYL_01023	pflA	Formate acetyltransferase activating enzyme	O	2.2825	0.0847349	55.5556	2.17	0.387402	67	2.05	0.374326	67
SXYL_02535	ahpF	Alkyl hydroperoxide reductase subunit F	O	2.43	0.072111	30	2.52333	0.308718	60	2.16	0.268701	20
SXYL_00548		Heat shock protein Hsp20	O	0.3275	0.0221736	100	-	-	-	2.3025	0.576621	100
SXYL_01910		Serine protease HtrA-like	O	3.8625	2.80062	90	2.5775	1.64804	80	2.4	1.05379	60
SXYL_01819	ctaB	Protoheme IX farnesyltransferase	O	2.7925	0.562823	80	1.95429	0.227072	70	2.49857	0.311792	70
SXYL_02396	clpC	ATP-dependent Clp protease ATP-binding subunit ClpC	O	0.516667	0.0680686	30	2.216	0.503269	50	2.915	0.742018	60
SXYL_00549		Heat shock protein Hsp20	O	0.42	0.0408248	100	1.765	0.13435	50	3.5425	0.192419	100
SXYL_01946	clpB	Chaperone protein ClpB	O	0.65	0.0458258	30	2.75111	0.692955	90	4.28333	1.45967	90
SXYL_00196		General stress protein	P	0.035	0.00707107	50	0.03	0	50	0.035	0.00707107	50
SXYL_01934	spxA	Regulatory protein Spx	P	0.06	0.01	75	0.07	0.02	75	0.0966667	0.0251661	75
SXYL_00793	dps	Dps family protein	P	0.07	0.0141421	40	0.085	0.00707107	40	0.135	0.00707107	40
SXYL_01157		Putative universal stress protein	P	0.13	-	16.6667	0.14	-	17	0.15	-	17
SXYL_00749	sfaB	Siderophore biosynthesis protein, IucA/IucC family	P	0.1375	0.0310018	90	0.166667	0.0772981	90	0.195556	0.0412647	90
SXYL_02533	katC	Catalase C	P	0.16	0.0433013	90	0.208889	0.0537225	90	0.201111	0.0491031	90
SXYL_00309		Universal stress protein	P	0.11	0.170088	100	0.186	0.205985	100	0.202	0.180472	100
SXYL_01162		Universal stress protein	P	0.1575	0.0164317	100	0.176	0.00547723	100	0.234	0.0134164	100
SXYL_01967		S1 RNA-binding domain-containing protein	P	0.153333	0.0208167	100	0.16	0.0360555	100	0.26	0.0264575	100
SXYL_00055		Pyridoxamine 5 -phosphate oxidase family protein	P	0.2775	0.143149	80	0.24	0.127802	80	0.2675	0.120934	80
SXYL_00112		Lipoprotein, putative	P	0.21	0.150333	100	0.203333	0.0873689	75	0.295	0.15843	100
SXYL_00755	isdG	Heme-degrading monooxygenase	P	0.1625	0.0670199	100	0.21	0.0962635	100	0.3025	0.0903235	100
SXYL_00944	ftnA	Ferritin	P	0.1975	0.101669	100	0.286667	0.125486	100	0.353333	0.138948	100
SXYL_01551	katB	Catalase B	P	0.205	0.0770065	55.5556	0.258	0.0834865	56	0.382	0.102567	56
SXYL_01592		2-oxoglutarate ferredoxin oxidoreductase subunit beta	P	0.245	0.103736	90	0.414	0.143805	50	0.414444	0.0970967	90
SXYL_01848		K+ transport system NAD-binding component	P	0.465	0.0852643	75	0.421667	0.0519294	75	0.506667	0.023094	38
SXYL_02005		UPF0051 protein	P	0.4375	0.125499	60	0.54	0.0875595	40	0.51	0.0707107	20
SXYL_01303	sodA	Superoxide dismutase [Mn/Fe]	P	-	-	-	-	-	-	0.51	-	13
SXYL_02646		Sulfite reductase (NADPH) flavoprotein alpha-component	P	0.4275	0.0846069	44.4444	0.49	0.0141421	22	0.515	0.0353553	22
SXYL_01323		Putative transpeptidase-like protein	P	1.09333	0.489524	42.8571	0.536667	0.0862168	43	0.54	0.0793725	43
SXYL_00750	sfaC	amino acid racemase	P	0.465	0.0904065	100	0.52	0.110554	100	0.549	0.0965459	100
SXYL_02681	fhuD2	Iron(3+)-hydroxamate-binding protein	P	0.4475	0.14966	88.8889	0.481667	0.100681	67	0.56	0.0264575	33
SXYL_01860		Putative ABC-type cobalt transport system permease component	P	-	-	-	0.558	0.100846	63	0.586	0.11393	63
SXYL_02239		Iron-Fe3+-siderophore ABC transporter, permease protein	P	0.4875	0.0496955	80	0.51	0.0496655	70	0.596667	0.0492612	60
SXYL_02328		Putative Mn2+ Fe2+ transporter	P	0.53	0.0770281	40	0.505	0.111206	40	0.615	0.0777817	20
SXYL_00747	sfaD	Siderophore biosynthesis protein, IucA/IucC family	P	0.6575	0.0758068	66.6667	0.58875	0.0937226	89	0.642	0.0759605	56
SXYL_02240		Iron compound ABC transporter, iron compound-binding protein	P	0.6275	0.13435	90	0.603333	0.150167	90	0.65	0.102225	90
SXYL_02215	sirR	Iron-dependent repressor	P	0.38	0.0928799	85.7143	0.431667	0.118898	86	0.675	0.0554076	86
SXYL_02505	katA	Catalase A	P	0.57	-	11.1111	0.503333	0.023094	33	-	-	-
SXYL_00667	fhuD1	Iron(3+)-hydroxamate-binding protein	P	0.63	0.0789303	50	0.63	0.115326	30	-	-	-
SXYL_01491		ABC-type cobalamin Fe3+-siderophores transport system periplasmic component	P	0.995	0.403051	25	-	-	-	-	-	-
SXYL_02116	sstA	Iron compound ABC transporter, permease protein SstA	P	1.47	0.1249	30	-	-	-	-	-	-
SXYL_02115	sstB	Iron compound ABC transporter, permease protein SstB	P	1.585	0.081035	40	-	-	-	-	-	-
SXYL_00733	ecfA1	Energy-coupling factor transporter ATP-binding protein EcfA1	P	1.8075	0.192428	80	-	-	-	-	-	-
SXYL_02636	cysI	Sulfite reductase (NADPH) hemoprotein beta-component	P	2.12	0.477645	90	-	-	-	-	-	-
SXYL_02637	cysJ	Sulfite reductase (NADPH) flavoprotein alpha-component	P	2.8	0.543148	100	-	-	-	-	-	-
SXYL_01923		Divalent cation transporter MgtE	P	2.0825	0.211622	80	1.466	0.14639	50	-	-	-
SXYL_01661	sdaAB2	L-serine dehydratase beta subunit	P	-	-	-	1.54	-	14	-	-	-
SXYL_00748	sfaA	Transporter SfaA	P	1.105	0.544472	20	1.61	-	10	-	-	-
SXYL_00330		ABC transporter, inner membrane subunit	P	-	-	-	1.74	0.0424264	25	-	-	-
SXYL_01487	pstB	Phosphate import ATP-binding protein PstB	P	-	-	-	2.00333	0.439242	43	-	-	-
SXYL_01593		2-oxoglutarate ferredoxin oxidoreductase subunit alpha	P	-	-	-	2.16333	0.0966782	60	-	-	-
SXYL_02108		Uncharacterized protein	P	0.6725	0.0378153	62.5	1.3	-	13	1.345	0.00707107	25
SXYL_00390		ABC-type cobalt transport system permease component	P	1.39333	0.104083	33.3333	-	-	-	1.41	0.122882	33
SXYL_00416		Putative ABC-type Mn Zn transport system periplasmic Mn Zn-binding protein	P	0.645	0.0616441	55.5556	-	-	-	1.63	-	11
SXYL_00635	phoB	Alkaline phosphatase III	P	1.77	0.3005	33.3333	1.74333	0.409715	67	1.68	0.305123	56
SXYL_00734	ecfA2	Energy-coupling factor transporter ATP-binding protein EcfA2	P	2.6725	0.628175	100	1.94429	0.346884	70	1.76333	0.196044	30
SXYL_02113	sstD	Lipoprotein SstD	P	2.1775	0.417642	50	1.8825	0.0623832	50	1.79	0.172627	50
SXYL_02114	sstC	Iron compound ABC transporter, ATP-binding protein SstC	P	1.5325	0.356204	70	-	-	-	1.82	-	10
SXYL_02009		Fe-S cluster assembly ATPase SufC	P	1.655	0.261132	75	1.746	0.273093	63	1.82	-	13
SXYL_02464		Ammonia permease	P	2.4725	0.40654	90	2.11556	0.408048	90	1.87167	0.357067	60
SXYL_01660	sdaAA2	L-serine dehydratase, alpha subunit	P	1.53	0.0707107	20	1.98714	0.263674	70	1.916	0.383054	50
SXYL_02008		Fe-S cluster assembly protein SufD	P	1.9275	0.30581	60	2.33857	0.350971	70	1.95667	0.187172	30
SXYL_00758		Probable uridylyltransferase	P	2.145	0.789683	88.8889	2.27444	0.426501	100	1.97833	0.358018	67
SXYL_01793	sdhB	Succinate dehydrogenase iron-sulfur subunit	P	0.56	0.0264575	30	1.99	0.247588	50	2.02286	0.30148	70
SXYL_00735	ecfT	Energy-coupling factor transporter transmembrane protein EcfT	P	4.4625	0.5781	90	2.83222	0.274398	90	2.08429	0.216707	70
SXYL_00303		Ferrichrome-binding protein	P	2.045	0.271082	88.8889	2.16625	0.386964	89	2.12857	0.162319	78
SXYL_00753	htsC	Iron compound ABC transporter, permease protein	P	2.755	1.18963	100	2.36571	0.590476	78	2.19857	0.400268	78
SXYL_00751	htsA	Iron compound ABC transporter, iron compound-binding protein	P	2.8125	1.13955	50	2.57	0.612264	40	2.22	0.583567	50
SXYL_01484	pstS	Phosphate-binding protein PstS	P	-	-	-	2.93333	0.612311	100	2.225	0.247487	22
SXYL_01007		Iron-sulfur cluster-binding protein	P	2.9175	0.965096	100	2.50429	0.70781	78	2.235	0.560312	67
SXYL_02203	fhuC	ABC-type cobalamin Fe3+-siderophores transport system ATPase component	P	-	-	-	-	-	-	2.29667	0.194551	90
SXYL_01486	pstA	Phosphate ABC transporter, permease protein PstA	P	-	-	-	3.55	0.902427	90	2.528	0.330257	50
SXYL_02201	fhuG	ABC-type cobalamin/Fe3+-siderophores transport system permease component	P	0.72	-	10	1.71	0.121244	30	2.574	0.660212	50
SXYL_02202	fhuB	ABC-type cobalamin Fe3+-siderophores transport system permease component	P	-	-	-	1.6275	0.124466	40	2.631	0.340733	100
SXYL_00752	htsB	Iron compound ABC transporter, permease protein	P	3.1475	1.74533	100	3.24833	1.28091	60	2.71	1.17794	50
SXYL_01974	mnhE1	Na(+)/H(+) antiporter subunit E1	P	4.75	1.24263	100	5.698	0.935131	100	2.912	0.5045	100
SXYL_00677	modC	Molybdenum ABC transporter, ATP-binding protein ModC	P	3.4575	1.00488	100	4.11857	0.953143	100	3.24571	0.439995	100
SXYL_01972	mnhC1	Na(+)/H(+) antiporter subunit C1	P	6.74	1.39635	100	6.1125	0.790754	100	3.29	0.391152	100
SXYL_01975	mnhF1	Na(+)/H(+) antiporter subunit F1	P	5.54	0.726774	100	6.135	1.07795	100	3.295	0.68695	100
SXYL_02529	sdaAB1	L-serine dehydratase beta subunit	P	3.975	0.771976	66.6667	4.62333	1.2166	67	3.40167	0.915935	67
SXYL_00675	modA	Molybdate ABC transporter, substrate-binding protein ModA	P	6.7875	3.37025	100	4.41143	1.38957	78	3.68	0.908295	67
SXYL_01971	mnhB1	Na(+)/H(+) antiporter subunit B1	P	7.295	1.10739	100	7.756	1.12984	100	3.786	0.406915	100
SXYL_01976	mnhG1	Na(+)/H(+) antiporter subunit G1	P	4.0225	1.94541	80	4.9175	2.76646	80	3.81333	1.31508	60
SXYL_00676	modB	Molybdate ABC transporter, permease protein	P	6.17	1.55013	100	6.36571	1.44258	100	4.20857	1.12323	100
SXYL_02528	sdaAA1	L-serine dehydratase, alpha subunit	P	3.65	1.31739	100	5.472	1.6041	100	4.526	1.3431	100
SXYL_00618	hutI	Imidazolonepropionase	Q	0.1475	0.101658	100	0.255556	0.0278887	90	-	-	-
SXYL_01990	dltA	D-alanine--poly(phosphoribitol) ligase subunit 1	Q	6.6175	1.60603	77.7778	3.44	0.539846	78	1.98667	0.173743	67
SXYL_00054	crtN	Dehydrosqualene desaturase	Q	9.8075	5.08814	90	4.787	3.15862	100	2.955	1.68631	80
SXYL_02567		Uncharacterized protein	R	0.13	0.0324863	80	0.03875	0.0285044	80	0.06	0.0342261	80
SXYL_00471	ppx	Exopolyphosphatase	R	0.0725	0.0207364	75	0.0616667	0.0392003	75	0.065	0.0427785	75
SXYL_00455		Putative short chain dehydrogenase	R	0.11	0.0306769	100	0.075	0.0192725	100	0.075	0.0151186	100
SXYL_01371	ebpS	Elastin binding protein-like protein	R	0.105	0.0506623	77.7778	0.0642857	0.0269921	78	0.08	0.0294392	78
SXYL_02532	nrlA	NADPH-dependent oxidoreductase	R	0.1975	0.0286356	55.5556	0.104	0.0151658	56	0.08	0.00707107	56
SXYL_02052		Truncated glyoxalase	R	0.045	0.00707107	100	0.045	0.00707107	100	0.085	0.00707107	100
SXYL_01109		Rhodanese-like domain protein	R	0.085	0.0191485	100	0.065	0.0057735	100	0.09	0.00816497	100
SXYL_00110		Putative glyoxalase	R	0.0875	0.00957427	80	0.08	0.0141421	80	0.1	0.0216025	80
SXYL_01161		UPF0173 metal-dependent hydrolase	R	0.1875	0.0919627	87.5	0.13	0.0486484	88	0.108571	0.0307834	88
SXYL_02471		Truncated lipase	R	0.01	0	100	0.034	0.00547723	100	0.112	0.0083666	100
SXYL_00398		Putative 2-haloalkanoic acid dehalogenase	R	0.0675	0.0273861	100	0.0833333	0.0278388	100	0.113333	0.035	100
SXYL_02472		Truncated lipase GehM	R	0.0125	0.00447214	50	0.034	0.0114018	50	0.118	0.0432435	50
SXYL_01828		Inositol monophosphatase family protein	R	0.1475	0.0294392	87.5	0.124286	0.0310146	88	0.118571	0.0177281	88
SXYL_00207	ppsA	Pyruvate phosphate dikinase	R	0.0025	0.00534522	80	0.02125	0.00834523	80	0.12	0.0119523	80
SXYL_00800		Putative metal-dependent amidase	R	0.1375	0.107173	90	0.135556	0.0864741	90	0.128889	0.0840304	90
SXYL_02023		Organic hydroperoxide resistance protein-like 1	R	0.1175	0.0711805	100	0.108333	0.0990791	100	0.131667	0.131669	100
SXYL_02002		Uncharacterized protein	R	0.1575	0.0440576	100	0.11	0.0667618	100	0.13375	0.0839962	100
SXYL_02642		Cystathionine beta-lyase cystathionine gamma-synthase	R	0.1175	0.0660387	100	0.0944444	0.0495255	100	0.137778	0.0547215	100
SXYL_00321		Putative 6-pyruvoyl tetrahydrobiopterin synthase	R	0.145	0.0164317	100	0.13	0.0234521	100	0.14	0.03937	100
SXYL_02124		Putative lipid kinase	R	0.115	0.0265832	66.6667	0.108333	0.0337145	67	0.141667	0.0462241	67
SXYL_02234		Putative lipase	R	0.2025	0.0666667	90	0.132222	0.0769379	90	0.151111	0.0970109	90
SXYL_02011		CBS domain protein	R	0.155	0.0404969	100	0.126	0.0287518	100	0.156	0.0392145	100
SXYL_02291		3-hexulose-6-phosphate synthase	R	0.2125	0.0164317	71.4286	0.156	0.0114018	71	0.16	0.0158114	71
SXYL_00955	ptpA	Low molecular weight protein-tyrosine-phosphatase PtpA	R	0.19	0.043589	60	0.18	0.043589	60	0.16	0.0360555	60
SXYL_00331		Short-chain dehydrogenases/reductases family protein	R	0.095	0.0216667	90	0.142222	0.0454911	90	0.162222	0.0499444	90
SXYL_02352		Aldo keto reductase family protein	R	0.145	0.0404489	90	0.171	0.135438	100	0.176667	0.0559017	90
SXYL_02096		Uncharacterized protein	R	0.11	0.01	42.8571	0.116667	0.0152753	43	0.176667	0.0351188	43
SXYL_00255		Similar to quorum-quenching N-acyl homoserine lactonase	R	0.025	0.010328	100	0.075	0.0135401	100	0.18	0.0270801	100
SXYL_02044		Putative lysophospholipase	R	0.1025	0.023566	88.8889	0.1425	0.0552268	89	0.1825	0.0489168	89
SXYL_02369		Putative kinase	R	0.095	0.0230217	83.3333	0.13	0.0339116	83	0.19	0.0424264	83
SXYL_02641		Cystathionine beta-lyase cystathionine gamma-synthase	R	0.16	0.0598238	100	0.143	0.0705612	100	0.192	0.0553373	100
SXYL_01952		Fumarylacetoacetate hydrolase family protein	R	0.1825	0.0292465	80	0.2275	0.0423421	80	0.1925	0.0291548	80
SXYL_01817		Putative excinuclease ATPase subunit	R	0.16	0.0738241	90	0.167778	0.103896	90	0.193333	0.0955249	90
SXYL_00256		Putative Zn-dependent alcohol dehydrogenase	R	0.025	0.0046291	80	0.0925	0.010351	80	0.195	0.0192725	80
SXYL_00556		Putative cationic transporter	R	0.195	0.0245515	100	0.17	0.0545436	100	0.195556	0.0524669	100
SXYL_00259		Phosphotransferase system cellobiose-specific component IIB	R	0.0275	0.005	100	0.1	0.00816497	100	0.2075	0.0170783	100
SXYL_02290		Putative sugar isomerase	R	0.2225	0.00957427	66.6667	0.1975	0.0125831	67	0.2075	0.030957	67
SXYL_02248		Aldo keto reductase family protein	R	0.1725	0.0250333	100	0.2	0.0339935	100	0.218	0.0289828	100
SXYL_02206		Putative ABC transporter ATP-binding protein	R	0.155	0.0261861	80	0.18875	0.0360307	80	0.225	0.0320713	80
SXYL_01438		Putative uncharacterized protein	R	0.126667	0.0251661	100	0.166667	0.070946	100	0.23	0.05	100
SXYL_02128		Glycine/betaine/choline ABC transporter ATPase	R	0.3	0.0501427	88.8889	0.2075	0.0254951	89	0.23375	0.0381491	89
SXYL_02329		Putative peptide synthetase module	R	0.373333	0.231589	37.5	0.18	-	13	0.24	0.0989949	25
SXYL_01791		Non-canonical purine NTP pyrophosphatase	R	0.3925	0.0569879	87.5	0.284286	0.0330944	88	0.242857	0.0269037	88
SXYL_02645		Cyclase family protein	R	0.2	0.0381153	100	0.157778	0.0233333	100	0.243333	0.0339116	100
SXYL_00089		Putative metabolite transport protein	R	0.295	0.0408613	80	0.21875	0.0674934	80	0.25	0.0641427	80
SXYL_00056		Deoxyribodipyrimidine photolyase	R	0.34	0.0668539	100	0.237778	0.0785458	100	0.252222	0.0906612	100
SXYL_02001		Probable nitronate monooxygenase	R	0.255	0.071655	100	0.25	0.0945163	100	0.264	0.0925203	100
SXYL_01658		Zinc metalloprotease	R	0.835	0.561201	60	0.21375	0.0801672	80	0.26625	0.0720986	80
SXYL_01447		Phage like protein	R	0.14	0.011547	66.6667	0.19	0.0141421	67	0.27	0.00816497	67
SXYL_01439		Putative uncharacterized protein	R	0.2475	0.0913783	100	0.2325	0.0963933	80	0.272	0.0967988	100
SXYL_00127		Putative anti peptide	R	0.165	0.0919239	100	0.21	0.127279	100	0.275	0.13435	100
SXYL_01699	sepF	Cell division protein sepF	R	0.3225	0.082805	85.7143	0.222857	0.0822018	100	0.275714	0.106592	100
SXYL_01236		Putative oxidoreductase	R	0.2075	0.0314113	60	0.215	0.0308221	60	0.278333	0.0365605	60
SXYL_01443		Putative phage protein	R	0.27	0.0495648	100	0.248333	0.0371035	100	0.294	0.0378153	83
SXYL_02182		Putative methionine synthase II	R	0.333333	0.011547	33.3333	0.21	0.0783764	89	0.294	0.043359	56
SXYL_01101	putA	Proline dehydrogenase	R	0.0425	0.00886405	80	0.15	0.0272554	80	0.295	0.0777817	20
SXYL_01929		Globin family protein	R	0.24	0.0173205	75	0.293333	0.0416333	75	0.295	0.0353553	50
SXYL_02169		Lysine decarboxylase family protein	R	0.34	0.0381725	100	0.285714	0.0704408	100	0.298571	0.0279455	100
SXYL_02017		Toprim domain protein	R	0.245	0.106066	50	0.27	0.113137	50	0.3	0.141421	50
SXYL_00274		Putative metal-dependent membrane protease	R	0.27	0.145941	100	0.286	0.178711	100	0.306667	0.180208	90
SXYL_00311		Fructosamine kinase family protein	R	0.255	0.0523078	90	0.31	0.117379	100	0.313	0.115282	100
SXYL_01915	ugtP	Processive diacylglycerol beta-glucosyltransferase	R	0.3925	0.10556	88.8889	0.3075	0.0604152	89	0.31375	0.057802	89
SXYL_01698		Putative membrane protein	R	0.38	0.0565685	66.6667	0.235	0.0212132	67	0.315	0.0212132	67
SXYL_01233		Rrf2 family transcriptional regulator	R	0.295	0.0611283	100	0.316667	0.084538	100	0.318333	0.0808497	100
SXYL_01715		Putative antibacterial protein	R	0.29	-	50	0.27	-	50	0.32	-	50
SXYL_01441		Putative uncharacterized protein	R	0.28	0.0707107	66.6667	0.285	0.0777817	67	0.33	0.0989949	67
SXYL_01442		Putative phage integrase	R	0.2825	0.0334664	100	0.292	0.0383406	100	0.338	0.0396232	100
SXYL_00189		Truncated NADH-dependent flavin oxidoreductase	R	0.255	0.0533017	88.8889	0.29875	0.0965753	89	0.33875	0.0956836	89
SXYL_02058		DinB family protein	R	0.215	0.108704	100	0.301667	0.179044	100	0.342	0.0736206	83
SXYL_02597		NADP oxidoreductase, coenzyme f420-dependent	R	0.1675	0.0717635	100	0.278889	0.0732196	100	0.348889	0.0735603	100
SXYL_00621		Putative short chain dehydrogenase	R	0.4425	0.082334	100	0.366	0.0722957	100	0.354	0.0607728	100
SXYL_01986		Nitrogen-fixing NifU domain-containing protein	R	0.126667	0.0208167	100	0.156667	0.0288675	100	0.36	0.0608276	100
SXYL_01978		Uncharacterized protein	R	0.3425	0.0712039	100	0.244	0.0403733	100	0.36	0.0524404	100
SXYL_00429		Putative permease of the major facilitator superfamily	R	0.0475	0.00699206	100	0.33	0.0790569	50	0.365	0.0636396	20
SXYL_02473		Sodium-dependent transporter	R	0.5375	0.131111	75	0.318333	0.0813429	75	0.37	0.0707107	75
SXYL_02480		Short-chain dehydrogenase	R	0.215	0.0625033	100	0.31	0.115374	100	0.376	0.080305	100
SXYL_00894		Putative amidohydrolase	R	0.275	0.0750185	100	0.311111	0.0693622	100	0.386667	0.0776209	100
SXYL_01038		Signal transduction protein	R	0.265	0.0273252	100	0.281667	0.0757408	100	0.391667	0.0725029	100
SXYL_00043	lip	Lipase	R	0.54	0.229907	70	0.3525	0.0818026	40	0.3925	0.065	40
SXYL_01968		Putative peptidyl-prolyl cis-trans isomerase	R	0.38	0.0403733	100	0.365	0.0281069	100	0.393333	0.0388158	100
SXYL_00476		Glutamate synthase	R	0.3675	0.126787	90	0.416667	0.204287	30	0.395	0.0919239	20
SXYL_00740		Putative oxidoreductase	R	0.3475	0.1368	88.8889	0.36	0.190038	89	0.39625	0.156929	89
SXYL_01728		Uncharacterized phage protein	R	0.135	0.0213391	100	0.31	0.0595219	100	0.4	0.0451664	75
SXYL_01320		Rhodanese domain-containing protein	R	0.305	0.0465833	100	0.302	0.0563028	100	0.4	0.0496655	80
SXYL_01437		Putative uncharacterized protein	R	0.35	0.19975	100	0.4	0.225167	100	0.406667	0.198578	100
SXYL_01104	rot	HTH-type transcriptional regulator Rot	R	-	-	-	0.41	-	20	0.406667	0.085049	60
SXYL_01966		NADH-dependent flavin oxidoreductase	R	0.4275	0.0799888	88.8889	0.413333	0.119478	100	0.406667	0.118849	100
SXYL_00040	iolK	4-oxalocrotonate tautomerase homolog	R	0.316667	0.0351188	60	0.386667	0.0550757	60	0.41	0.052915	60
SXYL_00478		ABC transport system ATPase component	R	1.04	0.650538	33.3333	0.4325	0.171731	67	0.41	0.113431	67
SXYL_00835		Putative uncharacterized protein	R	0.255	0.136748	100	0.3275	0.17519	100	0.415	0.163809	100
SXYL_00103		Putative two-component system response regulator	R	2.3875	0.595861	62.5	2.152	0.524042	63	0.42	-	13
SXYL_02552		Putative Trk-type K+ transport system membrane component	R	0.385	0.13292	100	0.323	0.130729	100	0.422222	0.0939119	90
SXYL_00897		Putative CAAX amino terminal protease family protein	R	0.54	0.121568	100	0.345	0.0779245	100	0.426	0.0898394	100
SXYL_00883	rex	Redox-sensing transcriptional repressor Rex	R	0.4375	0.101522	85.7143	0.371667	0.11479	86	0.426667	0.0818942	86
SXYL_00010		Putative branched-chain amino acid permease	R	1.26667	0.734325	37.5	0.433333	0.188768	38	0.43	0.155563	25
SXYL_00576		CDP-Glycerol:Poly(glycerophosphate) glycerophosphotransferase	R	0.375	0.064365	100	0.39375	0.0991301	100	0.43375	0.122234	100
SXYL_00370		Putative acetyltransferase	R	0.273333	0.0776745	37.5	0.356667	0.011547	38	0.435	0.0212132	25
SXYL_02055		Truncated putative hydrolase	R	0.415	0.133791	100	0.393333	0.135769	75	0.435	0.0777817	50
SXYL_02056		Truncated putative hydrolase	R	0.363333	0.0723418	100	0.35	0.0953939	100	0.436667	0.085049	100
SXYL_01252		Allophanate hydrolase subunit 2	R	0.225	0.0616441	70	0.368333	0.111071	60	0.44	0.0282843	40
SXYL_00355		Putative permease of the major facilitator superfamily	R	0.59	0.109642	80	0.515714	0.113116	70	0.4425	0.117078	80
SXYL_00325	ldhD	D-lactate dehydrogenase	R	0.3725	0.0922497	60	0.42	0.0793725	30	0.445	0.00707107	20
SXYL_01142		OsmC/Ohr family protein	R	0.5525	0.152381	83.3333	0.425	0.177482	67	0.45	0.147648	67
SXYL_02253		Gfo/Idh/MocA family oxidoreductase	R	0.115	0.0522388	100	0.363	0.0658365	100	0.45125	0.0524915	80
SXYL_02099		DegV domain-containing protein	R	0.415	0.0981162	80	0.435	0.077275	80	0.45125	0.0802563	80
SXYL_02015	metN2	Methionine import ATP-binding protein metN 2	R	0.36	0.0883176	100	0.384	0.0450555	56	0.455556	0.130395	100
SXYL_01635		SMF family protein	R	0.695	0.503601	77.7778	0.675	0.626698	67	0.464	0.142934	56
SXYL_01086		Aldo keto reductase family protein	R	0.315	0.041897	88.8889	0.49875	0.0375832	89	0.46625	0.0358319	89
SXYL_02660		Putative manganese transport system ATP-binding protein MntA	R	1.81	0.0565685	20	0.42	0.139443	100	0.46875	0.126653	80
SXYL_02216	sitA	ABC metal ion transport system ATP-binding protein	R	0.59	-	11.1111	0.28	0.0481664	67	0.47	-	11
SXYL_02252		Uncharacterized protein	R	0.2	0.0575423	100	0.382222	0.0882862	100	0.47	-	11
SXYL_00337		Uncharacterized protein	R	0.54	0.174356	100	0.4	0.0848528	67	0.47	0.0989949	67
SXYL_00153		Putative FMN reductase	R	0.2025	0.111475	85.7143	0.258333	0.0711102	86	0.476	0.0841427	71
SXYL_02170		Putative LysE type translocator	R	0.5175	0.0941807	62.5	0.40625	0.0902279	100	0.48	0.0982708	100
SXYL_00179		Putative permease of the major facilitator superfamily	R	0.535	0.122875	80	0.414444	0.105251	90	0.481111	0.0872417	90
SXYL_01903		Truncated competence protein ComK	R	0.376667	0.0650641	100	0.325	0.0212132	67	0.49	-	33
SXYL_00533	sirA	Siroheme synthase	R	-	-	-	-	-	-	0.49	-	20
SXYL_01118		Putative Zn-dependent hydrolase	R	0.3775	0.0885689	90	0.424286	0.143858	70	0.491667	0.124967	60
SXYL_02013		Lipoprotein	R	0.33	0.0902589	100	0.46	0.200666	67	0.4925	0.155858	67
SXYL_00598		Putative Mg2+ transporter protein	R	1.0375	0.61261	77.7778	1	0.554887	56	0.495	0.0777817	22
SXYL_02659	mtsC	Metal ion ABC transporter, permease protein	R	3.59	0.776551	100	0.4675	0.147733	40	0.5	0.14	30
SXYL_01859		ABC-type cobalt transport system ATPase component	R	-	-	-	0.545714	0.116025	70	0.501111	0.108564	90
SXYL_01998		5 -nucleotidase family protein	R	0.5975	0.0768548	66.6667	0.578571	0.0751506	78	0.50625	0.0827971	89
SXYL_00326	copZ	Copper chaperone CopZ	R	0.36	0.113137	100	0.365	0.0777817	100	0.51	0.0989949	100
SXYL_02322	desA	Fatty acid desaturase	R	0.52	0.0547723	40	0.433333	0.0744983	90	0.51	0.141421	20
SXYL_01360	xerD	Tyrosine recombinaseXerD	R	1.99333	0.100664	33.3333	0.996667	0.670994	33	0.51	-	11
SXYL_00170	lqo	L-lactate-quinone oxidoreductase	R	2.4725	0.728073	70	1.665	0.725833	40	0.51	-	10
SXYL_00154		Putative oxidoreductase	R	0.16	0.0399404	77.7778	0.278571	0.0676827	78	0.52	0.107935	56
SXYL_02640		Putative transcriptional regulator	R	0.46	0.0989949	25	0.39	-	13	0.52	-	13
SXYL_02459	gltD	NADH-glutamate synthase small subunit	R	2.2375	0.332408	70	0.5075	0.0946485	40	0.52	0.0416333	40
SXYL_02601	metN1	Methionine import ATP-binding protein metN 1	R	1.4675	0.153052	40	-	-	-	0.52	-	10
SXYL_02639	hmpA	Flavohemoprotein	R	0.38	0.0935236	75	0.385	0.107305	100	0.52	0.109545	75
SXYL_00231		Putative inosine-uridine preferring nucleoside hydrolase	R	0.4975	0.0501427	77.7778	0.544	0.045607	56	0.523333	0.0377712	67
SXYL_02127		Glycine/betaine/choline ABC transporter periplasmic protein	R	0.78	-	11.1111	0.58	0.113137	22	0.525	0.0636396	22
SXYL_02278		Phenazine biosynthesis PhzC/PhzF protein	R	0.455	0.0986408	50	0.488333	0.118392	60	0.526	0.0939681	50
SXYL_02628	ada	Adenosine deaminase	R	0.555	0.160987	100	0.405556	0.1722	90	0.53	0.116103	60
SXYL_02621	maoC	Possible acyl dehydratase MaoC	R	0.4425	0.0386221	100	0.4025	0.0330404	100	0.5325	0.04272	100
SXYL_00275		Lipoprotein	R	0.4725	0.0847709	100	0.495556	0.0987562	100	0.534286	0.0657919	78
SXYL_01468		TelA-like protein	R	0.5175	0.123761	100	0.5525	0.112361	40	0.545	0.0777817	20
SXYL_01287	dgkA	Diacylglycerol kinase	R	0.65	0.113137	66.6667	0.62	-	33	0.545	0.106066	67
SXYL_00510		Putative permease of the major facilitator superfamily	R	1.1075	0.440954	66.6667	0.613333	0.085049	33	0.545	0.0212132	22
SXYL_00445	gusA	Beta-glucuronidase	R	0.455	0.103301	100	0.465	0.00707107	20	0.55	-	10
SXYL_01342		Putative uncharacterized protein	R	0.563333	0.0814453	60	0.47	0.0458258	60	0.55	0.0163299	80
SXYL_01714		Putative antibacterial protein	R	0.47	-	100	0.51	-	100	0.55	-	100
SXYL_02308		Uncharacterized epimerase/dehydratase	R	0.5325	0.0736546	90	0.523333	0.0961769	90	0.552222	0.0935117	90
SXYL_01575		Putative lysophospholipase	R	0.835	0.550482	50	0.496	0.122801	50	0.553333	0.0351188	30
SXYL_02356		Putative uncharacterized protein	R	0.43	0.0424264	66.6667	0.496667	0.0568624	100	0.553333	0.051316	100
SXYL_00469	dsdA	Probable D-serine dehydratase	R	0.645	0.0919239	20	0.53	0.131149	30	0.555	0.0898332	60
SXYL_02177		Putative permease of the major facilitator superfamily	R	-	-	-	0.547143	0.134004	70	0.558333	0.100879	60
SXYL_01524	mprF	Phosphatidylglycerol lysyltransferase	R	0.475	0.208567	40	0.52	0.180185	40	0.56	0.108012	40
SXYL_01969		Putative uncharacterized protein	R	1.01	0.438406	40	0.575	0.0568624	80	0.56	0.0408248	80
SXYL_00422		Putative amidase related to nicotinamidase	R	0.47	0.106369	100	0.485	0.0480625	86	0.561667	0.0507609	86
SXYL_00935	putP2	Sodium/proline symporter 2	R	0.3875	0.0754615	90	0.405556	0.0716085	90	0.563333	0.0351188	30
SXYL_01035		Histidine triad family protein	R	0.565	0.0806226	80	0.56	0.08	60	0.563333	0.0602771	60
SXYL_02553		Putative Trk-type K+ transport system membrane component	R	0.5575	0.104163	100	0.486	0.16334	100	0.565	0.00707107	40
SXYL_01874		Putative exported protein	R	0.513333	0.123423	100	0.555	0.0636396	67	0.565	0.0636396	67
SXYL_01982		HesB-like domain protein	R	0.5025	0.12276	100	0.506	0.0920869	100	0.566	0.0973653	100
SXYL_00334		ABC transporter, ATP-binding protein	R	0.61	0.108028	71.4286	0.523333	0.070946	43	0.566667	0.0665833	43
SXYL_00742		Putative zinc-binding dehydrogenase	R	0.2975	0.0657858	90	0.535	0.154919	80	0.568	0.120291	50
SXYL_00362		Putative secretory antigen	R	0.46	0.180278	60	0.4	0.0424264	40	0.57	-	20
SXYL_02251		Gfo/Idh/MocA family oxidoreductase	R	0.235	0.0752477	100	0.446	0.0497996	50	0.57	-	10
SXYL_02588		Alcohol dehydrogenase	R	0.4975	0.130183	70	0.513333	0.051316	30	0.57	-	10
SXYL_02298	azo1	FMN-dependent NADPH-azoreductase	R	0.53	-	16.6667	-	-	-	0.57	-	17
SXYL_02548		Putative pyridine nucleotide-disulphide oxidoreductase protein	R	0.5775	0.101339	80	0.535714	0.0607885	70	0.57	0.0928901	80
SXYL_00283	cysD	O-acetylhomoserine sulfhydrylase	R	0.61	0.0485798	60	0.511429	0.113641	70	0.572857	0.09759	70
SXYL_02618		Amidohydrolase family protein	R	2.19	-	10	0.584	0.0826438	50	0.574	0.0882043	50
SXYL_00349		Putative drug exporter of the RND superfamily	R	-	-	-	0.566	0.0497996	50	0.576667	0.0731209	60
SXYL_01298		ATP-dependent RNA helicase	R	0.685	0.0919239	22.2222	0.6075	0.122848	44	0.576667	0.0702377	33
SXYL_01607		Ribonuclease J 2	R	0.76	-	10	0.55	-	10	0.58	-	10
SXYL_02299		HAD family hydrolase	R	-	-	-	-	-	-	0.58	-	10
SXYL_02314		TRAP-T family tripartite ATP-independent periplasmic membrane protein	R	0.5075	0.0753918	88.8889	0.547143	0.130475	78	0.58	0.0424264	22
SXYL_02300	tadA	tRNA-specific adenosine deaminase	R	0.5	-	20	0.53	-	20	0.59	-	20
SXYL_00308		HAD family hydrolase	R	0.36	0.0893362	77.7778	0.5225	0.131498	44	0.59	0.0424264	22
SXYL_01436		Putative DNA primase-phage associated	R	0.5475	0.0773305	50	0.572	0.120499	50	0.59	0.0547723	40
SXYL_00099		Chromate transporter	R	0.5875	0.11429	100	0.53125	0.106159	80	0.592	0.0849706	50
SXYL_00773	mtlD	Mannitol-1-phosphate 5-dehydrogenase	R	0.52	0.0826352	70	0.69	0	20	0.598333	0.082805	60
SXYL_01088	crcB2	Putative fluoride ion transporter CrcB2	R	-	-	-	0.58	-	25	0.6	-	25
SXYL_02371		Putative peptidase	R	0.53	-	11.1111	1.51	-	11	0.6	-	11
SXYL_01144		Spermidine acetyltransferase	R	1.51	-	16.6667	0.6	0.141421	33	0.605	0.0494975	33
SXYL_01469		Uncharacterized protein	R	0.485	0.0519615	80	0.62	-	20	0.605	0.0919239	40
SXYL_00450	uxaC	Uronate isomerase	R	0.68	0.112324	60	0.62	0.130767	30	0.605	0.00707107	20
SXYL_00561		Putative oxidoreductase	R	0.68	-	10	0.566667	0.0924482	60	0.608	0.0694262	50
SXYL_02125		Putative 5'(3')-deoxyribonucleotidase	R	1.285	0.799031	28.5714	0.503333	0.0208167	43	0.61	0.0360555	43
SXYL_01942		Major facilitator superfamily permease	R	1.8375	0.102429	50	0.65	0.0519615	38	0.61	-	13
SXYL_00963	recX	Regulatory protein RecX	R	1.4	-	12.5	-	-	-	0.61	0.0391578	50
SXYL_00959		Putative uncharacterized protein	R	2.0125	0.508576	50	1.135	0.700036	20	0.61	0.0282843	20
SXYL_01873	hmpB	Flavohemoprotein	R	3.205	0.763712	60	2.02667	0.211266	30	0.61	-	10
SXYL_01269	comEB	Competence protein ComEB	R	1.105	0.556806	66.6667	0.936	0.492372	83	0.615	0.0636396	33
SXYL_00459		ABC-type cobalamin Fe3+-siderophores transport system periplasmic component	R	0.633333	0.0208167	33.3333	0.606	0.102372	56	0.62	0.0953939	33
SXYL_01554		HAD family hydrolase	R	1.645	0.233345	22.2222	0.62	0.06245	33	0.62	-	11
SXYL_00592		Uncharacterized protein	R	3.035	0.705256	75	-	-	-	0.62	-	13
SXYL_01646		Putative 3-oxoacyl-acyl-carrier protein reductase	R	-	-	-	0.597143	0.103877	88	0.625	0.0953939	50
SXYL_00243		Putative FMN reductase NADPH-dependent	R	0.3575	0.0655608	100	0.518571	0.0933503	88	0.6275	0.0880814	50
SXYL_00007	nnrD	ADP-dependent (S)-NAD(P)H-hydrate dehydratase	R	0.4025	0.0906826	100	0.43	0.0326599	70	0.633333	0.0546504	60
SXYL_01300		Mn/Zn ABC transporter ATP-binding protein	R	0.3475	0.146727	100	0.548	0.100598	50	0.636667	0.0305505	30
SXYL_01573	hfq	RNA-binding protein Hfq	R	0.433333	0.0208167	100	0.51	0.01	100	0.64	0.0989949	67
SXYL_01356		Short chain dehydrogenase	R	0.5825	0.0571061	100	0.536	0.0512835	56	0.64	0.0489898	56
SXYL_00649		D-isomer specific 2-hydroxyacid dehydrogenase	R	0.2975	0.0466667	90	0.6025	0.0665207	40	0.64	-	10
SXYL_01805		rRNA methyltransferase	R	0.74	-	14.2857	0.622857	0.0926848	100	0.64	0.129872	100
SXYL_00628		Putative sodium-dependent transporter	R	1.245	0.799031	22.2222	0.541667	0.054191	67	0.645	0.00707107	22
SXYL_01418		DegV domain-containing protein	R	0.6025	0.0556028	50	0.65	0.06245	38	0.645	0.0568624	50
SXYL_02091		Putative phosphohydrolase	R	0.4475	0.0329231	100	0.545714	0.0534968	88	0.646667	0.0650641	38
SXYL_00135	xylR	Xylose repressor	R	0.52	0.14	30	0.586667	0.0862168	30	0.65	0.043589	30
SXYL_02513		Putative permease of the major facilitator superfamily	R	0.5825	0.0581378	50	0.6075	0.0275379	40	0.655	0.00707107	20
SXYL_01489		Oligoendopeptidase F	R	0.62	0.06733	40	1.03	0.707107	20	0.655	0.162635	20
SXYL_00593		Putative permease of the major facilitator superfamily	R	2.435	1.34409	40	0.645	0.0636396	20	0.66	0.0424264	20
SXYL_01205		Putative signal peptidase	R	0.66	-	25	0.57	-	25	0.66	-	25
SXYL_02199	dhaL	Dihydroxyacetone kinase, L subunit	R	1.77	-	14.2857	-	-	-	0.66	-	14
SXYL_01259		Haloacid dehalogenase-like family hydrolase	R	-	-	-	-	-	-	0.67	0.0282843	29
SXYL_00452		Truncated mannonate dehydratase	R	0.5	-	100	0.54	-	100	0.67	-	100
SXYL_00537		Truncated lipase	R	0.63	0.165227	37.5	0.58	-	13	0.67	-	13
SXYL_02658		Metal cation ABC transporter	R	2.6325	0.501614	75	0.5825	0.0512348	50	0.67	0.01	38
SXYL_01481		Aldo keto reductase family protein	R	0.61	0.0141421	20	1.4675	0.155215	40	0.67	-	10
SXYL_02603		Lipoprotein	R	1.39	-	12.5	0.696667	0.0650641	38	0.675	0.0353553	25
SXYL_01393	birA	Biotin-(Acetyl-CoA carboxylase) ligase	R	-	-	-	0.78	-	11	0.675	0.0212132	22
SXYL_02106		Putative glycerate kinase	R	0.5	0.113696	80	0.6025	0.100789	40	0.68	0.0707107	20
SXYL_00328		Sulfate permease	R	1.38	-	10	0.5575	0.14151	40	0.68	-	10
SXYL_00608		ABC-type multidrug transport system ATPase component	R	0.66	0.0563619	60	-	-	-	0.685	0.043589	40
SXYL_01237		ABC transporter ATP-binding protein	R	0.455	0.148896	62.5	0.623333	0.0404145	38	0.69	0.0989949	25
SXYL_01432		DNA-binding helix-turn-helix protein	R	-	-	-	0.76	-	17	0.69	0.0848528	33
SXYL_00638	murQ	N-acetylmuramic acid 6-phosphate etherase	R	0.29	0.0505635	100	0.67	-	10	0.7	-	10
SXYL_00741		NADP-dependent oxidoreductase-like protein	R	0.315	0.0235112	90	0.577143	0.0543796	70	0.7025	0.0556028	40
SXYL_02102		Uncharacterized membrane protein	R	1.6625	0.230499	50	0.72	-	10	0.71	-	10
SXYL_00931	pcrB	Heptaprenylglyceryl phosphate synthase	R	0.65	-	11.1111	0.63875	0.0180772	89	0.713333	0.0351188	33
SXYL_02680		Aldo keto reductase family protein	R	0.5825	0.0432049	66.6667	0.64	0.0626099	67	0.715	0.0212132	22
SXYL_00609		Sodium ABC transporter permease	R	0.865	0.320421	80	0.973333	0.447698	30	0.72	0.0408248	40
SXYL_00132	xylE	Xylose transporter	R	0.49	0.0141421	22.2222	1.664	0.592309	56	0.72	-	11
SXYL_01786		Uncharacterized protein	R	0.4275	0.0420317	100	0.65	0.03	71	0.736667	0.0152753	43
SXYL_00042	dltE	Oxidoreductase DltE	R	0.51	0.0316228	75	0.616	0.0610737	63	0.74	-	13
SXYL_02499		Putative acetyltransferase	R	0.76	-	14.2857	0.61	-	14	0.75	-	14
SXYL_00185	ipdC	Putative indole-3-pyruvate decarboxylase	R	0.56	0.0676123	80	-	-	-	0.76	-	10
SXYL_02132	ltaS	Lipoteichoic acid synthase	R	0.5725	0.0792465	55.5556	0.69	0.0473286	67	0.77	-	11
SXYL_02036		Putative transporter	R	1.8425	1.11361	55.5556	0.7525	0.457703	44	0.826667	0.482942	33
SXYL_00396		Sorbitol dehydrogenase, putative	R	0.4425	0.12498	50	0.71	0.646581	40	0.833333	0.658508	30
SXYL_01336	buk	Probable butyrate kinase	R	2.9675	2.03513	44.4444	1.10625	0.969741	89	0.838571	0.714876	78
SXYL_01459		ABC transporter ATP-binding protein	R	2.5375	0.596511	44.4444	1.006	0.615451	56	0.883333	0.516946	33
SXYL_00076		Putative permease of the major facilitator superfamily	R	1.345	0.750233	55.5556	0.8125	0.438511	44	0.978	0.455379	56
SXYL_01292		CBS domain protein	R	1.8825	0.745182	75	1.38167	0.654963	75	0.986667	0.490129	75
SXYL_00204		Glycerate kinase	R	0.08	0.0169148	100	0.33	0.0392792	89	-	-	-
SXYL_02188		Secretory antigen SsaA-like protein	R	0.2725	0.0563154	88.8889	0.331429	0.0353217	78	-	-	-
SXYL_01697		RNA-binding S4 domain protein	R	2.14	0.340485	50	0.34	-	10	-	-	-
SXYL_00203	kdgT	2-keto-3-deoxygluconate permease	R	0.0775	0.0108012	100	0.363	0.0388873	100	-	-	-
SXYL_02332		Putative Zn-dependent alcohol dehydrogenase	R	0.2175	0.0722957	100	0.43	-	10	-	-	-
SXYL_02347	blaZ	Beta-lactamase	R	0.3525	0.102198	100	0.43	0.105357	33	-	-	-
SXYL_02602		ABC transporter, permease protein	R	1.765	0.235011	62.5	0.46	-	13	-	-	-
SXYL_02657		Magnesium transporter	R	0.71	-	10	0.4675	0.100676	80	-	-	-
SXYL_01139		HAD family hydrolase	R	3.57	1.08695	66.6667	0.51	-	11	-	-	-
SXYL_01312		Type II secretion system conserved site protein	R	-	-	-	0.54	-	11	-	-	-
SXYL_01087	crcB1	Putative fluoride ion transporter CrcB1	R	-	-	-	0.55	-	33	-	-	-
SXYL_00064		Lipoprotein e(P4) family 5 -nucleotidase	R	0.57	0.02	30	0.558571	0.0558058	70	-	-	-
SXYL_01435		Putative prophage antirepressor	R	1.8875	0.280482	62.5	0.56	-	13	-	-	-
SXYL_01902		Truncated competence protein ComK	R	0.71	0.0707107	50	0.58	-	25	-	-	-
SXYL_00520		Putative Zinc ABC transporter substrate-binding protein	R	0.5375	0.186879	77.7778	0.58	0.148773	44	-	-	-
SXYL_02131		Putative divalent heavy-metal cations transporter	R	-	-	-	0.58125	0.0464258	89	-	-	-
SXYL_02504	crb	Putative carboxypeptidase	R	0.4325	0.101719	100	0.602	0.0722496	83	-	-	-
SXYL_00306		Beta-lactamase domain-containing protein	R	0.6525	0.0943398	50	0.634	0.110589	50	-	-	-
SXYL_00413		ABC-type multidrug protein lipid transport system ATPase component	R	0.3775	0.061101	100	0.656667	0.0450925	30	-	-	-
SXYL_01137		Putative 1-acylglycerol-3-phosphate O-acyltransferase	R	0.67	-	12.5	0.66	-	13	-	-	-
SXYL_00247		Transcriptional regulator, IclR family	R	0.62	0.0643946	85.7143	0.67	-	14	-	-	-
SXYL_00843		Putative HD superfamily hydrolase	R	-	-	-	0.685	0.0238048	50	-	-	-
SXYL_00045		ABC transporter, ATP-binding protein	R	0.5975	0.045	57.1429	0.695	0.00707107	29	-	-	-
SXYL_01054		Similar to phage-related protein	R	0.645	0.0665582	55.5556	0.725	0.0353553	22	-	-	-
SXYL_00427	putP1	Sodium/proline symporter 1	R	2.415	0.323398	90	0.73	-	10	-	-	-
SXYL_01713		Putative hydrolase	R	-	-	-	0.735	0.0212132	22	-	-	-
SXYL_00285		Cystathionine gamma-synthase	R	2.25	0.78179	70	0.75	-	10	-	-	-
SXYL_01066		Phage-related amidase	R	0.713333	0.046188	42.8571	0.76	-	14	-	-	-
SXYL_01037		ABC transporter protein EcsB	R	1.625	0.0494975	20	0.76	-	10	-	-	-
SXYL_01056		Prophage endopeptidase tail	R	0.63	-	11.1111	0.77	-	11	-	-	-
SXYL_00405	nanK	N-acetylmannosamine kinase	R	0.21	0.04	90	-	-	-	-	-	-
SXYL_02333		Putative permease of the major facilitator superfamily	R	0.2475	0.0809732	100	-	-	-	-	-	-
SXYL_00446		Beta-N-acetylglucosaminidase/beta-glucosidase	R	0.53	0.06245	70	-	-	-	-	-	-
SXYL_00444		Sugar transporter	R	0.55	0.0819756	60	-	-	-	-	-	-
SXYL_01081		NUDIX hydrolase family protein	R	0.56	0.06	60	-	-	-	-	-	-
SXYL_02014		ABC transporter, permease protein	R	0.5675	0.0688234	75	-	-	-	-	-	-
SXYL_01146		GAF domain protein	R	0.58	-	20	-	-	-	-	-	-
SXYL_02237		Putative hydrolase	R	0.6025	0.0623832	44.4444	-	-	-	-	-	-
SXYL_00307		Glyoxalase	R	0.605	0.0353553	40	-	-	-	-	-	-
SXYL_00420		Putative glyoxylase family protein	R	0.6175	0.0906918	40	-	-	-	-	-	-
SXYL_02276		Malate dehydrogenase	R	0.62	0.0282843	22.2222	-	-	-	-	-	-
SXYL_02238		Putative hydrolase	R	0.64	-	12.5	-	-	-	-	-	-
SXYL_00383		Putative gamma-glutamyltranspeptidase	R	0.646667	0.061101	33.3333	-	-	-	-	-	-
SXYL_01571	hflX	GTPase HflX	R	0.66	-	10	-	-	-	-	-	-
SXYL_00651		Multidrug resistance protein SMR	R	0.67	-	25	-	-	-	-	-	-
SXYL_01062		Putative phage protein	R	0.7	0.0707107	40	-	-	-	-	-	-
SXYL_00449		Sugar transporter	R	0.71	-	10	-	-	-	-	-	-
SXYL_01313		Putative uncharacterized protein	R	0.71	-	50	-	-	-	-	-	-
SXYL_01515		Probable tautomerase	R	0.72	-	50	-	-	-	-	-	-
SXYL_01064		Putative phage protein	R	0.775	0.00707107	33.3333	-	-	-	-	-	-
SXYL_01065		Putative phage protein	R	0.79	-	33.3333	-	-	-	-	-	-
SXYL_00558		Membrane protein	R	1.33	-	11.1111	-	-	-	-	-	-
SXYL_00905		ABC transporter, ATP-binding protein	R	1.34	0.0424264	22.2222	-	-	-	-	-	-
SXYL_02578	melA	Alpha-galactosidase	R	1.37	-	11.1111	-	-	-	-	-	-
SXYL_01036		ABC transporter, ATP-binding subunit	R	1.46333	0.116762	33.3333	-	-	-	-	-	-
SXYL_02542		Amino acid transporter LysE	R	1.47	-	11.1111	-	-	-	-	-	-
SXYL_02050	lytN	Probable cell-wall hydrolase LytN	R	1.4875	0.173085	66.6667	-	-	-	-	-	-
SXYL_02165		ABC transporter ATP-binding protein	R	1.525	0.139176	55.5556	-	-	-	-	-	-
SXYL_00075	nikE	Nickel import ATP-binding protein nikE	R	1.54	0.104243	66.6667	-	-	-	-	-	-
SXYL_00477		Uncharacterized protein	R	1.55333	0.130128	33.3333	-	-	-	-	-	-
SXYL_02617		Putative permease of the major facilitator superfamily	R	1.5575	0.0585235	40	-	-	-	-	-	-
SXYL_00586	hrtA	Putative hemin import ATP-binding protein hrtA	R	1.58	-	11.1111	-	-	-	-	-	-
SXYL_00585	hrtB	Putative hemin transport system permease protein hrtB	R	1.625	0.233345	20	-	-	-	-	-	-
SXYL_01216	obg	GTPase Obg	R	1.6875	0.198066	60	-	-	-	-	-	-
SXYL_02633		Uncharacterized protein	R	2.3	0.593994	100	-	-	-	-	-	-
SXYL_02218	sitC	ABC metal ion transport system extracellular binding protein	R	2.46	0.325269	60	-	-	-	-	-	-
SXYL_00284	cysM	Cysteine synthase	R	2.8875	0.793086	90	-	-	-	-	-	-
SXYL_01475		Uncharacterized hydrolase	R	3.2325	1.53667	100	-	-	-	-	-	-
SXYL_02326	gluD2	Glutamate dehydrogenase	R	3.505	0.994901	70	1	0.616523	30	-	-	-
SXYL_00884		Putative membrane protein	R	3.9225	1.63829	100	-	-	-	-	-	-
SXYL_00973	bcp	Bacterioferritin comigratory protein	R	-	-	-	1.35	0.0565685	50	-	-	-
SXYL_02158	mdh	Malate dehydrogenase	R	0.6425	0.0434933	40	1.39333	0.0208167	30	-	-	-
SXYL_02098		Putative helicase	R	1.4625	0.0705691	50	1.41333	0.0896289	30	-	-	-
SXYL_00128		ABC transporter, ATP-binding subunit	R	0.705	0.0353553	22.2222	1.42	-	11	-	-	-
SXYL_00600		Sodium:glutamate symporter	R	-	-	-	1.42	-	10	-	-	-
SXYL_01193	engB	Probable GTP-binding protein EngB	R	1.9125	0.537982	57.1429	1.42	-	14	-	-	-
SXYL_01031	cbf1	Cmp-binding-factor 1	R	1.34	-	10	1.43	-	10	-	-	-
SXYL_02577		AraC-family transcriptional regulator	R	1.4875	0.103401	44.4444	1.45	-	11	-	-	-
SXYL_02304		Putative phosphatase	R	1.7025	0.127597	87.5	1.472	0.136638	63	-	-	-
SXYL_00907		ABC transporter ATP-binding protein	R	1.5175	0.049839	80	1.48	0.0424264	20	-	-	-
SXYL_00329		ABC-type antimicrobial peptide transport system ATPase component	R	-	-	-	1.635	0.13435	25	-	-	-
SXYL_01580		Putative uncharacterized protein	R	2.1925	0.395192	60	1.69	-	10	-	-	-
SXYL_02631	sat	Sulfate adenylyltransferase	R	3.075	0.833403	100	1.72	-	10	-	-	-
SXYL_00882		ABC transporter ATP-binding protein	R	-	-	-	1.77	0.134536	33	-	-	-
SXYL_00672	galk	Galactokinase	R	1.80333	0.361156	30	1.84	-	10	-	-	-
SXYL_00134	xylA	Xylose isomerase	R	0.5175	0.0262996	57.1429	1.99	-	14	-	-	-
SXYL_00133	xylB	D-xylulose kinase	R	-	-	-	2.06	-	10	-	-	-
SXYL_01639		Ribosome biogenesis GTPase A	R	2.38	0.484277	77.7778	2.45714	0.266565	78	-	-	-
SXYL_01485		ABC-type phosphate transport system permease component	R	-	-	-	2.52	0.512104	50	-	-	-
SXYL_00494	lrgA	Antiholin-like protein LrgA	R	1.82	0.210555	80	2.572	0.482514	100	-	-	-
SXYL_02511		Putative permease of the major facilitator superfamily	R	4.2725	1.94554	80	3.175	0.907144	60	-	-	-
SXYL_02205		Putative nucleoside transporter	R	0.89	0.591904	60	0.898571	0.532147	70	1.06833	0.565347	60
SXYL_00297		Putative urea transporter	R	2.085	0.321823	50	1.90571	0.679163	70	1.165	0.643467	20
SXYL_00968	mutY	A/G-specific adenine glycosylase	R	2.125	0.337915	66.6667	1.688	0.267899	56	1.22	0.4531	33
SXYL_01667	rsgA	Putative ribosome biogenesis GTPase RsgA	R	1.665	0.0212132	25	1.64	0.0565685	25	1.27	0.495681	38
SXYL_00095		Putative permease of the major facilitator superfamily	R	1.7875	0.221601	80	1.52333	0.120968	30	1.32	-	10
SXYL_00408		Putative NADPH-quinone reductase	R	0.48	0.0834865	71.4286	-	-	-	1.36	-	14
SXYL_00657		Putative oxidoreductase	R	0.3775	0.11225	90	0.6575	0.0974252	40	1.37	-	10
SXYL_01089	tal	Transaldolase	R	1.955	0.225856	100	1.455	0.169804	44	1.37	-	11
SXYL_02431	glmU	Bifunctional protein glmU	R	1.9925	0.268552	55.5556	1.855	0.18412	44	1.39667	0.070946	33
SXYL_02336		Putative ABC transporter ATP-binding protein	R	0.6125	0.0221736	40	-	-	-	1.4	0.0424264	20
SXYL_01357		Aldo-keto reductase family protein	R	1.6775	0.254126	55.5556	1.6175	0.162635	89	1.41	-	11
SXYL_02159		Uncharacterized membrane protein	R	-	-	-	1.61333	0.085049	50	1.42	-	17
SXYL_00619		Putative sulfate permease	R	3.115	0.953562	50	1.79667	1.07361	30	1.42667	0.740023	30
SXYL_02691	mnmE	tRNA modification GTPase MnmE	R	1.82333	0.21362	30	1.035	0.502046	20	1.43	-	10
SXYL_01680		Fibronectin/fibrinogen binding protein	R	1.41667	0.112398	30	1.52333	0.085049	30	1.44	0.0565685	20
SXYL_01908		5-nucleotidase family protein	R	0.555	0.0961769	55.5556	0.686667	0.0737111	33	1.45	-	11
SXYL_00044		ABC transporter permease protein	R	1.205	0.629325	20	1.71	-	10	1.45	-	10
SXYL_02619		Putative permease of the major facilitator superfamily	R	1.57	0.244438	50	-	-	-	1.47	-	10
SXYL_00629		Putative phosphatase phosphohexomutase	R	1.44	0.226274	22.2222	1.505	0.143643	44	1.47	0.0984886	33
SXYL_00648		Putative monooxygenase	R	1.08667	0.474377	30	1.32	-	10	1.47333	0.085049	30
SXYL_01907		Putative membrane protein	R	1.595	0.0636396	28.5714	-	-	-	1.48333	0.124231	43
SXYL_00086		ABC transporter, ATP-binding subunit	R	2.02	0.525522	100	1.49333	0.20502	30	1.485	0.0919239	20
SXYL_02164		Putative ABC-type transport system ATPase component	R	1.6425	0.209897	60	1.5	0.116905	40	1.485	0.170783	40
SXYL_00066		Putative symporter	R	2.4825	0.429189	90	1.526	0.0939681	50	1.50667	0.100167	30
SXYL_00249		Putative sorbitol dehydrogenase	R	0.4425	0.0764853	90	-	-	-	1.515	0.17253	40
SXYL_00946		Putative glutamine amidotransferase	R	2.035	0.208939	88.8889	2.0325	0.174499	89	1.515	0.0331662	44
SXYL_00974		Putative phosphoglycerate dehydrogenase	R	1.41	0.052915	33.3333	1.87571	0.204439	78	1.52333	0.0945163	33
SXYL_00391		ABC-type cobalt transport system ATPase component	R	1.51	0.0565685	20	1.67667	0.143643	30	1.53	0.0141421	20
SXYL_02668		HAD family hydrolase	R	-	-	-	1.55	-	11	1.54	-	11
SXYL_00123	araB	L-ribulokinase	R	0.6675	0.0769663	70	-	-	-	1.55	0.154056	40
SXYL_01400	recU	Holliday junction resolvase RecU	R	1.845	0.215337	62.5	1.7025	0.248914	50	1.555	0.247487	25
SXYL_01076		Putative short chain dehydrogenase	R	1.2825	0.50253	85.7143	1.57286	0.441577	100	1.57	0.0743864	57
SXYL_02097		Uncharacterized protein	R	1.575	0.118181	44.4444	1.718	0.0319374	56	1.575	0.06245	44
SXYL_00689		Putative permease of the major facilitator superfamily	R	2.0125	0.780188	100	1.73286	0.19414	70	1.59333	0.080829	30
SXYL_00352		Putative metal-dependent amidase	R	0.5675	0.120324	90	1.03	0.565685	20	1.6	-	10
SXYL_01618	nusA	Transcription elongation protein NusA	R	3.1125	0.340392	77.7778	1.81	0.203224	78	1.61333	0.0680686	33
SXYL_01376	der	GTPase Der	R	2.61	0.687059	88.8889	2.30857	0.458455	78	1.616	0.181191	56
SXYL_02245		Putative phosphohydrolase	R	1.665	0.194242	55.5556	1.98429	0.337187	78	1.62	0.289223	56
SXYL_01166		Malate dehydrogenase	R	1.805	0.389658	40	1.62	0.155563	20	1.63	-	10
SXYL_00190		Putative oxidoreductase	R	1.09	0.608112	20	2.36	0.212885	60	1.63667	0.070946	30
SXYL_00164		Membrane protein	R	0.8825	0.662439	57.1429	1.3825	1.08088	57	1.64	1.00732	43
SXYL_00409		HAD family hydrolase	R	1.49	0.0756307	50	1.8975	0.238133	80	1.65	0.190368	60
SXYL_00071	nikA	Nickel-binding periplasmic protein precursor	R	1.575	0.158745	70	1.66	0.107438	80	1.66	0.085021	80
SXYL_00414		ABC-type multidrug protein lipid transport system ATPase component	R	0.4225	0.075351	100	0.605	0.106066	22	1.66	-	11
SXYL_01727		Phage-related amidase	R	0.483333	0.126623	30	1.76	0.134536	30	1.6775	0.278613	40
SXYL_02260	pta	Phosphate acetyltransferase	R	1.735	0.308148	80	1.716	0.225566	50	1.68	0.23	30
SXYL_00351		Putative permease of the major facilitator superfamily	R	1.8125	0.387589	44.4444	1.842	0.390858	56	1.68333	0.175024	33
SXYL_01512		Putative phosphoglycerate dehydrogenase	R	1.7575	0.130712	88.8889	1.67125	0.225099	89	1.68857	0.189599	78
SXYL_00879	tsaD	tRNA N6-adenosine threonylcarbamoyltransferase	R	2.295	0.532306	90	1.68	0.207846	30	1.69667	0.205264	30
SXYL_01114		Putative dipeptidase	R	2.0975	0.431889	90	2.38111	0.28211	90	1.71111	0.196688	90
SXYL_01598	cinA	Putative competence-damage inducible protein	R	0.6525	0.0585235	40	1.8075	0.370259	40	1.71667	0.406981	30
SXYL_01666	rpe	Ribulose-phosphate 3-epimerase	R	1.665	0.205061	28.5714	1.675	0.172337	57	1.73	-	14
SXYL_00481		Citrate transporter	R	1.6675	0.872794	50	1.785	0.00707107	20	1.73	0.0848528	20
SXYL_01195		Cytochrome C assembly protein	R	1.87	0.127279	28.5714	1.775	0.0834666	57	1.76	-	14
SXYL_01426		Putative phospholipid phosphatase	R	1.745	0.154532	71.4286	1.86833	0.248549	86	1.762	0.211116	71
SXYL_02210	tagB	Teichoic acid biosynthesis protein B	R	-	-	-	1.56	0.0707107	25	1.7625	0.372324	50
SXYL_00428		Putative alkaline phosphatase	R	2.1325	0.248536	71.4286	2.192	0.395057	71	1.765	0.204858	57
SXYL_02394		PIN domain protein	R	1.995	0.933668	66.6667	2.33833	0.687209	67	1.775	0.405832	44
SXYL_02495	allC	Allantoate amidohydrolase	R	1.9775	0.678495	80	2.01667	0.619052	90	1.7825	0.499491	40
SXYL_02179		Major facilitator superfamily permease	R	4.8125	3.13489	80	2.18	1.10125	80	1.795	0.837019	80
SXYL_00516		Putative permease of the major facilitator superfamily	R	2.265	0.492607	70	2.36857	0.436861	70	1.80571	0.227512	70
SXYL_00314	sspA	Glutamyl endopeptidase	R	3.3475	0.728658	88.8889	2.08833	0.481889	67	1.81667	0.241633	67
SXYL_00642		Putative inositol monophosphatase family protein	R	2.0325	1.06105	40	1.80333	0.312325	60	1.81714	0.321492	70
SXYL_02494		Uncharacterized protein	R	1.8375	0.162727	50	2.04	0.29911	70	1.82333	0.291525	60
SXYL_00200		Putative NCAIR mutase	R	0.175	0.0594045	100	0.418333	0.0976559	60	1.84	0.396569	40
SXYL_00919		Putative nicotinamidase	R	3.2825	0.901118	87.5	2.3375	0.34635	50	1.842	0.238369	63
SXYL_00027		Putative metal-dependent hydrolase	R	-	-	-	1.57	-	11	1.8425	0.223066	44
SXYL_00187		Putative monooxygenase	R	2.3525	0.538351	80	1.736	0.211613	50	1.84571	0.319784	70
SXYL_01324		Xaa-Pro dipeptidase	R	2.4025	0.36215	90	1.98111	0.262033	90	1.846	0.224009	50
SXYL_00152		390-kDa surface protein	R	1.06	0.551543	20	2.07143	0.371278	70	1.848	0.257721	50
SXYL_00411		Putative glyoxalase bleomycin resistance protein	R	1.53	-	10	1.91875	0.28165	80	1.855	0.225389	80
SXYL_01160		Uncharacterized peptidase	R	2.65	0.539045	80	3.01	0.547966	70	1.85667	0.0723418	30
SXYL_01992		Putative dehydrogenase	R	1.6525	0.767542	55.5556	2.7125	0.551928	44	1.8575	0.349321	44
SXYL_01733		Similar to phage-related protein	R	-	-	-	1.525	0.0353553	100	1.86	0.240416	100
SXYL_00129		ABC-type multidrug transport system permease component	R	-	-	-	1.595	0.148492	22	1.86	-	11
SXYL_00051	crtP	Diapolycopene oxygenase	R	3.44	3.36576	100	2.685	1.27513	67	1.8625	0.954616	44
SXYL_00519		Thioredoxin-like protein	R	2.0975	1.2821	83.3333	2.082	0.658536	83	1.865	0.409919	67
SXYL_01107		Putative permease of the major facilitator superfamily	R	1.9475	0.375604	80	1.775	0.295248	80	1.87	0.319844	70
SXYL_01671		Putative tRNA and rRNA cytosine-C5-methylase	R	2.6075	0.824312	77.7778	2.018	0.465156	56	1.875	0.42868	44
SXYL_02209	tagX	Teichoic acid biosynthesis protein X, putative	R	1.43	-	11.1111	1.95	0.190853	100	1.87556	0.238438	100
SXYL_01159		Cytoplasmic copper homeostasis protein CutC	R	2.8975	0.539172	85.7143	2.91	0.387402	86	1.89	0.222374	71
SXYL_00945		UDP-N-acetylmuramyl tripeptide synthase	R	3.1725	1.10198	100	2.55286	0.429524	78	1.89143	0.22865	78
SXYL_00620		Peptidase M20D amidohydrolase A	R	2.5275	0.815277	100	2.254	0.458359	100	1.915	0.263656	80
SXYL_01372		Putative thioredoxin reductase	R	1.9025	0.132878	60	2.04875	0.266642	80	1.91571	0.203458	70
SXYL_02611		Putative permease of the major facilitator superfamily	R	2.0525	0.627	70	1.94286	0.429911	70	1.93143	0.619904	70
SXYL_01950	cdr	Coenzyme A disulfide reductase	R	2.5275	0.632326	90	2.41	0.49366	90	1.94125	0.345726	80
SXYL_01670	rlmN	Probable dual-specificity RNA methyltransferase RlmN	R	2.5175	0.895725	77.7778	2	0.497112	67	1.942	0.37884	56
SXYL_00666		Putative acyl-CoA dehydrogenase	R	2.2875	0.648423	90	2.40429	0.541721	70	1.94333	0.288213	60
SXYL_02360		3-hydroxybutyrate dehydrogenase	R	-	-	-	2.15714	0.382349	78	1.955	0.219613	67
SXYL_02122		Putative di-tripeptide permease	R	2.5325	0.290224	60	1.8475	0.0877021	40	1.9575	0.210628	80
SXYL_02487		MFS superfamily transporter	R	1.83333	0.218251	30	2.092	0.343904	50	1.95833	0.435771	60
SXYL_00072	nikB	Nickel transport system permease protein nikB	R	2.4875	1.03718	60	2.0225	0.599243	40	1.965	0.579888	60
SXYL_00236		Putative ABC transporter ATP-binding protein	R	1.675	0.128957	62.5	1.84571	0.275733	88	1.96667	0.25905	75
SXYL_01694		Glyoxalase family protein	R	4.0675	1.92193	100	2.58875	0.870754	89	1.97	0.338821	56
SXYL_01566		Organic hydroperoxide resistance protein-like 2	R	2.3075	0.438663	66.6667	2.39	0.496689	83	1.97	0.304083	67
SXYL_01301		Mn/Zn ABC transport system permease component	R	0.7	0.052915	30	1.84625	0.291005	80	1.97111	0.246903	90
SXYL_01909		Putative cation transport protein	R	2.8975	0.801735	100	2.294	0.585893	100	1.981	0.412377	100
SXYL_02493	allD2	Putative ureidoglycolate dehydrogenase	R	1.6825	0.136473	40	2.2125	0.452225	80	1.99	0.296648	70
SXYL_01124		FtsK/SpoIIIE family protein	R	2.8225	0.555363	100	2.49333	0.523593	100	1.99111	0.388827	100
SXYL_00299		ABC-type oligopeptide transport system permease component	R	2.32	0.746594	90	2.35556	0.829851	90	1.9925	0.538973	40
SXYL_01800		Colicin V production family protein	R	2.77333	0.997514	50	2.20333	0.571168	50	1.99333	0.265016	50
SXYL_02664		Divalent metal cation transporter (manganese)	R	1.58	-	10	2.01	0.28254	80	1.9975	0.284241	80
SXYL_02491	fdrA	Putative acyl-CoA synthetase	R	2.0625	0.249786	80	2.51	0.362645	100	1.99875	0.182713	80
SXYL_00401		Putative acetyltransferase	R	2.7175	0.733328	83.3333	2.096	0.579853	83	2	0.180831	50
SXYL_01734		Uncharacterized phage-related protein	R	0.53	-	25	-	-	-	2.01	0.478226	75
SXYL_00965		ABC transporter ATP-binding protein	R	4.475	3.47637	77.7778	2.87143	1.29068	78	2.012	0.495853	56
SXYL_01826		GTP-binding protein TypA	R	2.5	0.63898	70	1.90333	0.267108	60	2.025	0.247487	20
SXYL_01240		Tetratricopeptide repeat protein	R	3.97	1.06276	100	2.708	0.541126	100	2.045	0.238627	80
SXYL_02084		Tetratricopeptide repeat protein	R	3.3125	0.502262	70	2.88	0.325781	70	2.04714	0.186701	70
SXYL_02007	csd	Probable cysteine desulfurase	R	2.1	0.2468	60	2.77375	0.345871	80	2.05	0.251714	60
SXYL_01381	hepT	Heptaprenyl diphosphate synthase	R	4.1125	1.1223	77.7778	3.02857	0.80431	78	2.054	0.246637	56
SXYL_00074	nikD	Nickel import ATP-binding protein nikD	R	1.59	0.258125	70	1.7825	0.310202	40	2.07	0.0424264	20
SXYL_00759		Hemolysin III-like protein	R	2.4875	0.802138	44.4444	2.44	0.46984	56	2.075	0.272947	44
SXYL_00395		Putative sugar kinase	R	1.64	-	10	2.17625	0.335727	80	2.07778	0.440193	90
SXYL_02145		Aldo keto reductase family protein	R	-	-	-	-	-	-	2.0825	0.338366	44
SXYL_02579		Sugar:sodium symporter	R	2.14	-	10	1.655	0.539907	40	2.09	-	10
SXYL_00762		Putative ATP-binding protein	R	2.01	0.235797	30	2.42	0.587679	70	2.098	0.414391	50
SXYL_01080	menC	O-succinylbenzoic acid synthetase	R	2.265	0.386596	60	2.915	0.677975	100	2.10857	0.385548	70
SXYL_02318		Putative alkylphosphonate uptake protein	R	2.535	2.66579	66.6667	2.2	2.27688	67	2.11	1.96576	67
SXYL_01949		HAD family hydrolase	R	7.12	2.3447	30	6.09	2.27	30	2.13333	1.74662	60
SXYL_01306		Putative 5-formyltetrahydrofolate cyclo-ligase	R	4.0175	0.821674	100	2.266	0.39753	71	2.16	0.254558	29
SXYL_01307		Membrane protein	R	3.7775	0.950058	100	2.742	0.634294	100	2.16	0.296715	60
SXYL_01260		Putative GTPase	R	3.325	1.22702	80	2.78	0.957044	70	2.172	0.594491	50
SXYL_00073	nikC	Nickel transport system permease protein nikC	R	1.965	0.788602	100	2.16778	0.492056	90	2.175	0.545763	80
SXYL_00497		Putative permease of the major facilitator superfamily	R	9.1575	3.89644	100	3.376	1.21009	100	2.17857	0.482646	70
SXYL_01358		Putative ADP-ribose pyrophosphatase	R	4.28	0.871578	100	3.05429	0.624469	100	2.19143	0.41257	100
SXYL_02564		Thioesterase	R	3.4675	0.560858	100	2.67714	0.368769	100	2.19571	0.2779	100
SXYL_02344		2-dehydro-3-deoxyphosphogluconate aldolase	R	0.57	0.0989949	25	2.2375	0.398488	100	2.19625	0.355686	100
SXYL_00180		Putative LytM-like peptidoglycan hydrolase	R	1.9325	0.318473	40	1.86	0.335708	50	2.22667	0.575109	90
SXYL_00302		Oligopeptide transport system ATP-binding protein	R	2.7425	0.529702	100	2.75625	0.63207	100	2.23	0.329899	88
SXYL_01337	lpdA	Dihydrolipoyl dehydrogenase	R	3.69	0.971453	100	2.817	0.56012	100	2.23778	0.37851	90
SXYL_00817		Putative translation factor	R	4.485	1.34929	100	3.32889	0.956405	100	2.255	0.578783	67
SXYL_02492	allD1	Putative ureidoglycolate dehydrogenase	R	2.3125	0.412069	100	2.937	0.444523	100	2.264	0.263995	100
SXYL_00301		Oligopeptide transport system ATP-binding protein	R	3.0325	0.38845	100	3.077	0.482656	100	2.299	0.328784	100
SXYL_00024		Uncharacterized protein	R	2.33	-	11.1111	2.755	0.425239	89	2.31429	0.3101	78
SXYL_02581		Putative xylose isomerase	R	0.51	0.0565685	25	2.3175	0.394409	50	2.34	0.470177	88
SXYL_02508		Allantoin permease	R	2.56	0.740477	100	3.08333	0.748231	90	2.34571	0.422999	70
SXYL_01310		Metallo-beta-lactamase family protein	R	3.235	0.470379	85.7143	3.18	0.46934	86	2.36	0.429244	71
SXYL_02162		Putative cobalamin synthesis protein	R	1.74	1.85923	88.8889	2.315	1.2377	44	2.37333	0.47648	33
SXYL_02623		Major facilitator superfamily protein	R	0.61	-	10	-	-	-	2.376	0.463498	50
SXYL_02526		Sodium:dicarboxylate symporter	R	11.1675	2.9586	100	3.683	1.20174	100	2.385	0.387255	40
SXYL_00160		Transporter LysE family	R	2.3425	0.317004	50	1.93	-	13	2.386	0.305663	63
SXYL_02570		Putative 14-beta-N-acetylmuramidase	R	2.9775	1.83999	90	2.416	0.331029	50	2.392	0.382256	50
SXYL_00779		Putative ABC transporter ATP-binding protein	R	2.3825	0.746277	55.5556	2.266	0.592014	56	2.41	0.141421	22
SXYL_00780		HAD family hydrolase	R	3.8875	0.806086	100	3.48	0.724241	100	2.43	0.436091	100
SXYL_01741		Putative uncharacterized protein	R	-	-	-	2.57	-	50	2.445	0.190919	100
SXYL_00014		Uncharacterized protein	R	3.675	0.727941	80	3.2425	0.502899	80	2.4475	0.464504	80
SXYL_00864		Protein SprT-like	R	2.94333	1.12398	60	2.98667	1.26184	60	2.47333	0.708684	60
SXYL_01731		Putative uncharacterized protein	R	-	-	-	2.10667	0.125831	75	2.4775	0.431152	100
SXYL_02583		NADP-dependent alcohol dehydrogenase	R	2.605	0.417469	50	3.55714	1.31146	70	2.48625	0.806118	80
SXYL_02565		4 -phosphopantetheinyl transferase superfamily protein	R	5.325	1.30487	100	2.99286	0.752346	100	2.49	0.56921	100
SXYL_00480		Putative MFS superfamily transporter	R	2.5525	0.857127	60	2.4375	0.392205	40	2.494	0.629706	50
SXYL_00403	nanE	Putative N-acetylmannosamine-6-phosphate 2-epimerase	R	-	-	-	2.6975	0.301461	100	2.5	0.215539	100
SXYL_02607		RND family efflux transporter	R	5.14	0.94333	100	3.746	1.10599	100	2.50556	0.510909	90
SXYL_01392	cca	CCA-adding enzyme	R	4.19	1.24582	80	3.485	0.87603	80	2.52	0.352184	70
SXYL_01964	gluD1	Glutamate dehydrogenase	R	-	-	-	2.31714	0.468213	78	2.525	0.497628	44
SXYL_02130		ABC transporter ATP-binding protein	R	2.805	0.375897	88.8889	3.2625	0.53994	89	2.55	0.413072	89
SXYL_01879		Inosine-uridine preferring nucleoside hydrolase	R	4.6175	3.34505	80	2.64667	1.29335	60	2.568	1.10872	50
SXYL_00970		Putative multidrug export ATP-binding/permease protein	R	4.46	1.46616	88.8889	3.91375	1.22787	89	2.57571	0.652351	78
SXYL_00250		L-lactate permease	R	-	-	-	2.52222	0.42772	90	2.58	0.7271	90
SXYL_02006		NifU homolog involved in Fe-S cluster formation	R	2.5	0.452548	40	3.455	0.360624	40	2.6	0.551543	40
SXYL_00560		Putative oxidoreductase	R	0.3575	0.0530723	66.6667	2.3125	0.500092	44	2.60143	0.681259	78
SXYL_01847		Ribonuclease J 1	R	3.14	0.580656	100	3.03222	0.482824	100	2.60889	0.449095	100
SXYL_01662		Uncharacterized protein	R	3.1725	0.775623	77.7778	2.91857	0.768818	78	2.61286	0.724447	78
SXYL_00559		Putative Na+ Pi-cotransporter protein	R	3.02667	0.50856	30	3.496	1.55661	100	2.615	0.777006	100
SXYL_01340		Lipoamide acyltransferase component of branched-chain alpha-keto acid dehydrogenase complex	R	4.6675	1.33011	100	3.819	0.816992	100	2.644	0.521711	100
SXYL_00300		Oligopeptide ABC transporter, permease protein	R	3.8925	0.569125	90	3.71889	0.37254	90	2.64667	0.391631	90
SXYL_01520	rbsA	Ribose import ATP-binding protein RbsA	R	-	-	-	3.592	1.09302	100	2.655	0.622687	100
SXYL_00589	tcaA	Membrane-associated protein tcaA	R	2.045	0.533772	100	3.01625	0.876159	100	2.66125	0.58869	100
SXYL_00694		Putative cation multidrug efflux pump	R	1.8875	1.51463	40	2.865	0.148492	20	2.675	0.558614	20
SXYL_02389		SpoU rRNA methylase family protein	R	2.8875	0.5613	77.7778	3.40667	1.04696	100	2.69	0.667782	78
SXYL_02667		Putative permease of the major facilitator superfamily	R	2.3875	0.429476	90	2.75889	0.341886	90	2.69111	0.477662	90
SXYL_02606		Putative ABC transporter ATP-binding protein	R	4.7875	0.458374	85.7143	4.055	0.899972	86	2.694	0.250759	71
SXYL_02420	hpt	Hypoxanthine phosphoribosyltransferase	R	6.6575	2.30257	100	4.04	1.83231	100	2.70667	0.772986	86
SXYL_02439	rnmV	Ribonuclease M5	R	4.5375	1.77619	71.4286	3.414	0.997061	71	2.71	0.787496	71
SXYL_00298		Putative ABC-type dipeptide oligopeptide nickel transport system periplasmic component	R	3.5225	0.978822	100	4.182	1.26976	100	2.71222	0.504127	90
SXYL_02560		Putative extracellular amidase	R	7.405	4.83242	77.7778	2.60333	2.09628	67	2.77857	1.44146	78
SXYL_00760		Major facilitator superfamily permease	R	3.1875	1.61527	100	3.43889	1.71785	90	2.79714	1.18669	70
SXYL_02146		Uncharacterized protein	R	3.205	0.714711	80	3.68	0.672479	80	2.80375	0.460433	80
SXYL_00818	ptpB	Low molecular weight protein-tyrosine-phosphatase PtpB	R	5.415	0.707764	100	4.1375	0.62697	80	2.8075	0.31106	80
SXYL_00037		Sodium:solute symporter family protein	R	2.7225	0.509146	100	3.83	0.571577	100	2.844	0.479719	100
SXYL_00613	lyrA	Lysostaphin resistance protein A	R	4.63	1.81657	100	2.809	1.07313	100	2.855	1.22087	100
SXYL_02141	queE	7-carboxy-7-deazaguanine synthase	R	6.5625	4.48373	100	4.73125	2.23772	100	2.8725	1.26011	100
SXYL_01339	bkdA2	Branched-chain alpha-keto acid dehydrogenase E1 beta subunit	R	4.4775	2.31285	88.8889	3.45	1.52231	89	2.87286	1.53789	78
SXYL_00023		Uncharacterized protein	R	1.925	0.497493	100	3.366	0.689754	100	2.881	0.845727	100
SXYL_00141		Putative permease	R	3.475	0.789654	100	4.26778	0.76113	100	2.89111	0.423481	100
SXYL_02123		Putative di-tripepride permease	R	6.0475	2.44474	100	2.82429	1.18846	78	2.89444	1.32047	100
SXYL_01729		Putative uncharacterized protein	R	-	-	-	2.82	-	100	2.91	-	100
SXYL_01669		Phosphatase 2C domain protein	R	6.3775	1.1727	100	3.35125	0.66891	100	2.92625	0.630509	100
SXYL_01189		Hydrolase, NUDIX family	R	6.4775	2.2785	87.5	4.1275	0.0170783	50	2.9475	0.163172	50
SXYL_01164		Uncharacterized protein	R	3.585	1.62425	90	4.127	1.67013	100	2.95	0.995562	80
SXYL_01514		Putative DNA-damage repair protein	R	-	-	-	2.32444	0.355497	90	2.97444	0.690853	90
SXYL_02133		Allophanate hydrolase subunit 2	R	4.185	1.18613	100	3.762	1.35261	100	3.00556	0.822604	90
SXYL_02151		Cys-tRNA(Pro)/Cys-tRNA(Cys) deacylase	R	4.68333	2.62254	60	3.66	2.09806	80	3.01	1.22503	60
SXYL_02140	queD	6-carboxy-5,6,7,8-tetrahydropterin synthase	R	10.16	1.53978	100	5.156	0.75235	100	3.082	0.620218	100
SXYL_01482		ABC transporter ATP-binding protein	R	7.325	2.15249	100	4.38667	1.51275	100	3.09	1.16282	100
SXYL_01601		Uncharacterized protein	R	7.19	3.2018	100	3.38375	1.37386	89	3.11	1.21876	78
SXYL_02189		Inorganic phosphate transporter	R	1.94	0.193391	50	3.26571	0.531534	70	3.11625	0.637785	80
SXYL_00280		Putative transcriptional regulator	R	2.545	0.838794	90	4.845	1.82015	100	3.20222	0.534317	90
SXYL_00386		Putative zinc-binding dehydrogenase	R	-	-	-	2.774	0.695385	100	3.272	0.974951	100
SXYL_00567		Dihydroxyacetone kinase	R	-	-	-	3.23222	0.567952	100	3.30333	0.822344	100
SXYL_00486	lcdH	L-carnitine dehydrogenase	R	22.75	3.57269	90	5.03222	1.05863	90	3.30556	0.619135	90
SXYL_00837		Transglycosylase domain protein	R	2.14	-	25	-	-	-	3.3225	0.856558	100
SXYL_01338	bkdA1	Branched-chain alpha-keto acid dehydrogenase E1 alpha subunit	R	6.715	2.18392	90	4.61556	1.29622	90	3.32556	1.02328	90
SXYL_01263	nadD	Probable nicotinate-nucleotide adenylyltransferase	R	5.785	1.67537	85.7143	5.17167	1.70786	86	3.358	1.33241	71
SXYL_00214		MFS superfamily transporter	R	4.67	2.12544	90	3.725	1.02239	80	3.365	1.14298	80
SXYL_00178	dus	Probable tRNA-dihydrouridine synthase	R	4.8825	0.829705	100	4.169	0.524943	100	3.43	0.566941	100
SXYL_01224	recJ	Single-stranded-DNA-specific exonuclease RecJ	R	4.28	1.33132	80	5.67375	1.05667	80	3.475	0.717675	80
SXYL_00451		Truncated mannonate dehydratase	R	0.615	0.0268328	50	1.78	1.68291	20	3.62	-	10
SXYL_00323	isaA	Probable transglycosylase IsaA	R	3.11	0.759799	100	3.40889	0.304197	100	3.63222	0.611633	100
SXYL_00038	iolG	Myo-inositol 2-dehydrogenase	R	3.925	0.654009	90	4.756	1.00221	100	3.63222	0.596569	90
SXYL_01730		Phage holin	R	-	-	-	2.9375	0.563582	100	3.7225	1.08291	100
SXYL_00318		Putative inosine-uridine preferring nucleoside hydrolase	R	4.11	0.639779	100	5.292	1.11948	100	3.832	0.7781	100
SXYL_00394		Putative permease of the major facilitator superfamily	R	3.1925	0.746901	90	4.375	1.29954	100	3.913	0.872405	100
SXYL_02339	uxaC2	Glucuronate isomerase	R	2	-	10	4.183	0.860763	100	3.993	1.04121	100
SXYL_00565		Putative dehydrogenase	R	-	-	-	4.14875	1.10312	89	4.04875	1.21383	89
SXYL_02217	sitB	Iron/manganese/zinc ABC transporter permease	R	5.8725	2.377	80	-	-	-	4.21333	1.09427	30
SXYL_02341		C4-dicarboxylate transport system permease small protein	R	0.69	-	16.6667	4.74667	1.71555	100	4.39667	1.85229	100
SXYL_01756		Phage transcriptional regulator, RinA family	R	0.66	-	20	5.44	1.42649	80	4.42	1.2191	80
SXYL_01732		Putative membrane protein, phage associated	R	-	-	-	3.836	1.41127	83	4.496	1.4397	83
SXYL_01891	menH	Putative 2-succinyl-6-hydroxy-2,4-cyclohexadiene-1-carboxylate synthase	R	3.215	0.767948	90	5.16778	1.06234	90	4.51	1.06412	90
SXYL_00822	mnaA	UDP-N-acetylglucosamine 2-epimerase	R	8.4925	1.24835	90	6.63111	1.56293	90	4.51556	1.18978	90
SXYL_02337		D-mannonate oxidoreductase	R	-	-	-	4.37444	0.580584	100	4.52222	0.938866	100
SXYL_00652		Putative secretory antigen	R	-	-	-	-	-	-	4.64333	1.886	100
SXYL_00579	mqo	malate:quinone oxidoreductase	R	4.975	0.791789	62.5	6.254	1.13156	63	4.656	0.987183	63
SXYL_02421	tilS	tRNA(Ile)-lysidine synthase	R	6.9475	9.03608	90	7.22556	5.80871	90	4.90571	2.77626	70
SXYL_00251		Putative permease of the major facilitator superfamily	R	-	-	-	4.326	0.92028	100	4.987	1.29056	100
SXYL_01740		Tape measure domain protein	R	-	-	-	4.03167	1.24492	100	5.13667	1.69643	100
SXYL_01784		Phage-related protein	R	-	-	-	5.31667	1.01106	100	5.24667	0.850078	100
SXYL_00572		Major facilitator superfamily protein	R	2.97	1.25861	30	4.40571	2.42327	70	5.35556	2.40072	90
SXYL_02338	uxuA	Mannonate dehydratase	R	-	-	-	5.05222	1.44096	100	5.41556	1.62208	100
SXYL_01736		Similar to phage-related protein	R	-	-	-	4.496	1.34571	100	5.486	1.90837	100
SXYL_02605		Putative permease protein	R	7.8125	2.09847	100	9.69333	2.59404	90	5.57	1.56199	90
SXYL_01737		Uncharacterized protein	R	-	-	-	4.56	3.5647	100	5.58	4.85954	100
SXYL_00407		Sodium:solute symporter family protein	R	0.36	0.0534894	100	3.37222	0.405795	100	5.87667	1.00377	100
SXYL_01738		Prophage endopeptidase tail	R	-	-	-	4.36222	1.49293	90	5.96778	2.45693	90
SXYL_00194	lplA	Lipoate-protein ligase A	R	6.405	1.13106	100	11.263	2.16626	100	6.101	1.56496	100
SXYL_00117	sceD1	Probable transglycosylase SceD1	R	0.2	0.033665	57.1429	-	-	-	6.3875	0.440104	57
SXYL_01739		Phage tail protein	R	-	-	-	5.194	1.44155	83	6.454	2.33789	83
SXYL_01753		Putative phage terminase large subunit	R	-	-	-	6.456	1.96686	100	7.235	2.71602	100
SXYL_00656		Putative secretory antigen	R	7.37	8.2393	88.8889	6.63875	3.71737	89	7.48625	3.96754	89
SXYL_01755		Prophage L54a, HNH endonuclease family protein	R	-	-	-	5.62	1.90769	100	7.5425	3.75396	100
SXYL_01742		Putative phage protein	R	-	-	-	5.568	2.61441	100	7.992	3.56038	100
SXYL_01760		Putative uncharacterized protein	R	-	-	-	8.41333	1.95106	100	8.45333	2.1336	100
SXYL_01781		Uncharacterized protein	R	-	-	-	12.485	4.60327	100	8.635	2.97692	100
SXYL_00142		Putative sugar kinase	R	18.6925	9.68064	100	16.259	10.1592	100	8.731	5.05118	100
SXYL_01782		Uncharacterized protein	R	-	-	-	10.1933	4.81936	100	9.05333	4.30052	100
SXYL_01762		Putative uncharacterized protein	R	-	-	-	7.14	2.95571	67	9.94333	0.223681	100
SXYL_01759		Phage transcriptional activator RinB	R	-	-	-	11.55	-	100	10.75	-	100
SXYL_01769		Putative phage protein	R	-	-	-	12.2525	4.339	100	10.7675	3.54203	100
SXYL_01758		Putative uncharacterized protein	R	-	-	-	11.8433	2.9927	100	10.8467	3.18016	100
SXYL_01773		Uncharacterized phage related protein	R	-	-	-	13.775	4.33456	100	11.42	3.29512	100
SXYL_01766		Phage protein	R	2.17	-	16.6667	14.63	6.63394	83	11.722	7.55544	83
SXYL_01747		Similar to phage-related protein	R	-	-	-	9.4525	6.7614	100	11.7875	8.01824	100
SXYL_01743		Putative uncharacterized protein	R	-	-	-	9.67	0.650538	100	12.12	0.650538	100
SXYL_01748		Phage DNA packaging protein	R	-	-	-	9.7975	3.88223	100	12.51	6.46205	100
SXYL_01751		Phage portal protein, HK97 family	R	-	-	-	10.5256	3.14381	100	12.6367	7.13763	100
SXYL_01768		Putative uncharacterized protein	R	-	-	-	16.06	-	50	12.7	-	50
SXYL_01767		Phage protein	R	-	-	-	16.25	3.11127	67	12.91	2.72943	67
SXYL_01745		Putative phage-related protein	R	-	-	-	8.8225	3.97933	80	13.6475	6.37666	80
SXYL_01757		Putative uncharacterized protein	R	-	-	-	13.7133	2.82925	100	13.8067	5.39459	100
SXYL_00106		Short-chain dehydrogenase	R	41.345	10.1197	100	29.409	10.1357	100	13.918	3.80526	100
SXYL_01761		Phage protein	R	-	-	-	14.9975	2.7781	100	14.6275	3.21659	100
SXYL_01754		Phage terminase, small subunit, P27 family	R	-	-	-	13.44	4.20876	100	14.768	5.40681	100
SXYL_01764		Putative uncharacterized protein	R	-	-	-	17.9575	4.95686	100	15.5525	4.92927	100
SXYL_01778		Similar to phage-related protein	R	3.01	-	14.2857	17.0586	9.48907	100	15.7057	7.14868	100
SXYL_01765		Uncharacterized phage related protein	R	-	-	-	14.7467	2.32846	100	15.9533	3.11192	100
SXYL_01770		Uncharacterized phage protein	R	-	-	-	18.99	2.73501	100	17.23	3.22093	100
SXYL_01774		Phage DnaC-like protein	R	-	-	-	17.9186	7.38615	88	17.35	7.92263	88
SXYL_00131	padA	Phenolic acid decarboxylase	R	25.3	12.8387	100	23.595	13.5787	100	17.43	10.5167	100
SXYL_01749		Phage major capsid protein	R	2.265	0.247487	20	14.076	7.28223	100	18.166	10.3051	100
SXYL_01750		Phage prohead protease, HK97 family	R	-	-	-	14.9283	5.40586	100	18.3583	8.3423	100
SXYL_01763		Putative uncharacterized protein	R	-	-	-	20.125	0.0353553	100	19.27	2.10718	100
SXYL_01746		Phage protein, HK97 gp10 family	R	2.47	-	20	16.416	8.6965	100	20.438	10.0294	100
SXYL_01777	ssb2	Single-stranded DNA-binding protein	R	2.78	-	14.2857	23.765	7.51733	86	20.9683	6.28391	86
SXYL_01783		Phage antirepressor protein	R	2.765	0.53946	66.6667	24.6478	11.7246	100	22.16	10.9128	100
SXYL_01776		Putative phage protein	R	2.255	0.120208	25	24.9543	8.63247	88	23.3714	7.29931	88
SXYL_01744		Phage major tail protein, phi13 family	R	2.4	-	16.6667	18.435	6.10756	100	25.77	9.33813	100
SXYL_01780		Uncharacterized protein	R	3.53	-	33.3333	39.7433	19.5983	100	25.79	18.2519	100
SXYL_01771		Endodeoxyribonuclease RusA	R	2.67	-	20	27.2975	13.9574	80	26.715	11.2914	80
SXYL_01779		Phage-related protein	R	5.31	-	33.3333	30.5467	30.9443	100	32.8767	30.9202	100
SXYL_00116	sceD2	Probable transglycosylase SceD 2	R	34.47	5.89727	66.6667	31.905	5.63564	67	49.315	16.8786	67
SXYL_02670		Thioesterase family domain-containing protein	R	63.735	19.4068	100	93.1967	31.3048	100	76.2083	31.1808	100
SXYL_02348		Uncharacterized protein	S	0	0	42.8571	0.01	0	43	0.02	0	43
SXYL_00197		Uncharacterized protein	S	0.0525	0.005	100	0.0275	0.005	100	0.0275	0.005	100
SXYL_02046		Uncharacterized protein	S	0.02	-	50	0.01	-	50	0.03	-	50
SXYL_00880		Putative uncharacterized protein	S	0.0333333	0.0057735	75	0.0233333	0.0057735	75	0.03	0	75
SXYL_01235		Putative uncharacterized protein	S	0.04	0	100	0.04	0	100	0.045	0.00707107	100
SXYL_00744		Uncharacterized protein	S	0.1425	0.0130384	71.4286	0.066	0.00547723	71	0.054	0.00547723	71
SXYL_01904		Putative uncharacterized protein	S	0.02	0.0141421	66.6667	0.02	0	67	0.055	0.00707107	67
SXYL_00745		Membrane protein	S	0.133333	0.0208167	100	0.08	0.01	100	0.0633333	0.0057735	100
SXYL_02561		Putative uncharacterized protein	S	0.045	0.0212132	100	0.05	0.0424264	100	0.065	0.0353553	100
SXYL_01540		Putative uncharacterized protein	S	0.04	-	50	0.03	-	50	0.07	-	50
SXYL_01113		Putative uncharacterized protein	S	0.08	0.0141421	50	0.065	0.00707107	50	0.075	0.00707107	50
SXYL_00756		Putative uncharacterized protein	S	0.01	0	100	0.0233333	0.0057735	100	0.0766667	0.0057735	100
SXYL_01595		Putative uncharacterized protein	S	0.0633333	0.057735	100	0.05	0.0519615	100	0.0766667	0.0723418	100
SXYL_01725		Putative uncharacterized protein	S	0.09	0	66.6667	0.085	0.00707107	67	0.08	0.0141421	67
SXYL_02031		Uncharacterized protein	S	0.055	0.0136626	100	0.06	0.0268328	100	0.0816667	0.0354495	100
SXYL_01034		Putative uncharacterized protein	S	0.08	0.0408248	100	0.0725	0.0518813	100	0.0825	0.0386221	100
SXYL_02029		Uncharacterized protein	S	0.0733333	0.023094	100	0.0633333	0.023094	100	0.0833333	0.023094	100
SXYL_01724		Putative bacterial protein export chaperone SecB	S	0.0966667	0.0057735	60	0.0733333	0.0057735	60	0.0833333	0.0057735	60
SXYL_02682		Uncharacterized protein	S	0.0125	0.005	100	0.0325	0.005	100	0.085	0.01	100
SXYL_01010		Putative membrane protein	S	0.08	0	100	0.06	0	100	0.085	0.00707107	100
SXYL_01126		UPF0478 protein	S	0.08	0.0207364	83.3333	0.066	0.0114018	83	0.09	0.0122474	83
SXYL_02368		Putative membrane protein	S	0.0566667	0.011547	50	0.06	0.01	50	0.09	0.0173205	50
SXYL_00119		Uncharacterized protein	S	0.1	0.031693	100	0.067	0.0359166	100	0.094	0.0411501	100
SXYL_00435		Uncharacterized protein	S	0.125	0.0494975	66.6667	0.125	0.0636396	67	0.095	0.0212132	67
SXYL_02167		Uncharacterized protein	S	0.0725	0.0278687	75	0.07	0.0167332	75	0.095	0.0187083	75
SXYL_00847		Putative uncharacterized protein	S	0.05	0	100	0.065	0.00707107	100	0.1	0.0141421	100
SXYL_00353		Uncharacterized protein	S	0.1125	0.00957427	100	0.09	0.023094	100	0.1	0.034641	100
SXYL_00111		Uncharacterized protein	S	0.085	0.01	66.6667	0.085	0.0251661	67	0.1025	0.0170783	67
SXYL_01532		Uncharacterized protein	S	0.0566667	0.0057735	100	0.0466667	0.0057735	100	0.103333	0.011547	100
SXYL_01726		Uncharacterized protein	S	0.1325	0.0262996	80	0.1	0.0182574	80	0.105	0.0208167	80
SXYL_00208		Putative pyruvate, phosphate dikinase regulatory protein	S	0.0025	0.00377964	87.5	0.0157143	0.00534522	88	0.107143	0.011127	88
SXYL_00048		NAD dependent epimerase/dehydratase family	S	0.2275	0.0457738	77.7778	0.122857	0.034983	78	0.108571	0.0254484	78
SXYL_02650		Uncharacterized protein	S	0.06	0.0141421	100	0.06	0.02	100	0.11	0.0270801	100
SXYL_02523		Uncharacterized protein	S	0.106667	0.0208167	60	0.106667	0.0152753	60	0.113333	0.011547	60
SXYL_00954		Putative uncharacterized protein	S	0.13	0.0707107	100	0.09	0.0282843	100	0.115	0.0494975	100
SXYL_02649		Uncharacterized protein	S	0.06	0.0265832	100	0.065	0.0197484	100	0.116667	0.0350238	100
SXYL_01857		Putative uncharacterized protein	S	0.12	-	100	0.08	-	100	0.12	-	100
SXYL_00961		Uncharacterized protein	S	0.1775	0.0319374	83.3333	0.116	0.0240832	83	0.12	0.0234521	83
SXYL_01297		Putative GTP cyclohydrolase 1 type 2	S	0.1375	0.0192261	80	0.1075	0.0148805	80	0.12375	0.0206588	80
SXYL_00209		Glyoxalase family protein	S	0.0266667	0.011547	60	0.03	0.01	60	0.13	0.0264575	60
SXYL_02028		Uncharacterized protein	S	0.08	-	33.3333	0.1	-	33	0.13	-	33
SXYL_02531		Uncharacterized protein	S	0.2875	0.0403733	83.3333	0.18	0.0141421	83	0.132	0.0164317	83
SXYL_00920		Uncharacterized protein	S	0.1325	0.085857	100	0.105	0.101419	100	0.13375	0.134901	100
SXYL_02624		Uncharacterized protein	S	0.0775	0.020354	100	0.09	0.034641	100	0.134286	0.0355233	100
SXYL_00397		Uncharacterized protein	S	0.0866667	0.0057735	100	0.12	0.01	100	0.14	0.0173205	100
SXYL_01067		Putative transglycosylase-associated protein	S	0.2	0.0141421	66.6667	0.125	0.00707107	67	0.14	0	67
SXYL_00434		Uncharacterized protein	S	0.1925	0.0463681	100	0.127778	0.0802773	100	0.142222	0.091211	100
SXYL_00524		Putative uncharacterized protein	S	0.2325	0.0556028	100	0.175	0.0450925	100	0.145	0.0238048	100
SXYL_02038		Putative uncharacterized protein	S	0.05	0.0141421	100	0.06	0.0141421	100	0.145	0.0212132	100
SXYL_01127		Uncharacterized protein	S	0.1325	0.0184681	88.8889	0.1125	0.0175255	89	0.14625	0.0226385	89
SXYL_02547		Uncharacterized protein	S	0.12	-	50	0.08	-	50	0.15	-	50
SXYL_01718		Putative membrane protein	S	0.23	-	50	0.14	-	50	0.15	-	50
SXYL_00832		Putative membrane protein	S	0.335	0.0494975	66.6667	0.165	0.0212132	67	0.15	0	67
SXYL_00453		Uncharacterized protein	S	0.25	0.0424264	100	0.13	0	100	0.155	0.0212132	100
SXYL_01402		UPF0398 protein	S	0.255	0.0892188	100	0.158333	0.0633772	100	0.156667	0.0492612	100
SXYL_00525		Putative uncharacterized protein	S	0.2025	0.0216795	100	0.173333	0.0150555	100	0.156667	0.0196638	100
SXYL_02032		Putative membrane protein	S	0.126667	0.011547	100	0.113333	0.011547	100	0.163333	0.0251661	100
SXYL_00272		Uncharacterized protein	S	0.28	0.0501553	100	0.171	0.0401248	100	0.171	0.0420185	100
SXYL_00801		Putative uncharacterized protein	S	0.2425	0.0516828	100	0.185	0.0611465	100	0.171	0.0589633	100
SXYL_01559		Putative uncharacterized protein	S	0.305	0.21193	100	0.23625	0.265918	100	0.175	0.0258844	75
SXYL_00857		Antitoxin mazE	S	0.17	-	50	0.15	-	50	0.18	-	50
SXYL_02143		Uncharacterized membrane protein	S	0.11	0.01	100	0.156667	0.107858	100	0.18	0.138924	100
SXYL_01448		Putative uncharacterized protein	S	0.1	0.0282843	100	0.125	0.0353553	100	0.185	0.0494975	100
SXYL_01832		Uncharacterized protein	S	0.16	0.0188509	88.8889	0.1475	0.0166905	89	0.195	0.0267261	89
SXYL_02178		Uncharacterized membrane protein	S	0.225	0.177116	100	0.166	0.163493	100	0.196	0.178129	100
SXYL_00049		Uncharacterized protein	S	0.45	0.12083	80	0.278	0.101094	100	0.206	0.0531977	100
SXYL_00526		Putative uncharacterized protein	S	0.15	-	50	0.16	-	50	0.21	-	50
SXYL_00174		Putative uncharacterized protein	S	0.085	0.0772442	100	0.1075	0.0684957	100	0.21	0.116333	100
SXYL_02003		Putative uncharacterized protein	S	0.1	0.0141421	66.6667	0.135	0.0353553	67	0.21	0.0282843	67
SXYL_00257		Phosphotransferase system cellobiose-specific component IIC	S	0.0375	0.009759	70	0.127143	0.0457217	70	0.218	0.0609918	50
SXYL_02168		UPF0178 protein	S	0.2575	0.0381663	100	0.2	0.0178885	100	0.218333	0.0299444	100
SXYL_02651		Putative uncharacterized protein	S	0.11	-	100	0.13	-	100	0.22	-	100
SXYL_00320		Uncharacterized protein	S	0.18	0.138564	100	0.206667	0.150444	100	0.22	0.155885	100
SXYL_01827		Putative membrane protein	S	0.25	0.052915	100	0.22	0.02	100	0.22	0.01	100
SXYL_00776	mtlA	PTS system mannitol-specific EIICB component	S	0.12	0.0236878	90	0.228889	0.0664162	90	0.223333	0.0522015	90
SXYL_00343		UPF0317 protein	S	0.1425	0.0554677	100	0.167	0.0551866	100	0.225	0.0681909	100
SXYL_01700		Putative uncharacterized protein	S	0.305	0.0858015	87.5	0.18	0.057735	88	0.228571	0.0764697	88
SXYL_00258		Uncharacterized protein	S	0.03	0.00483046	100	0.112	0.0113529	100	0.233	0.0216282	100
SXYL_00785		NAD-dependent epimerase/dehydratase	S	0.1825	0.0234013	87.5	0.207143	0.0281154	88	0.235714	0.0263674	88
SXYL_02033		Uncharacterized protein	S	0.15	0.0556776	100	0.183333	0.0680686	100	0.236667	0.0960902	100
SXYL_00653		Uncharacterized protein	S	0.2375	0.0804984	100	0.18	0.0696419	100	0.242	0.0785493	100
SXYL_00240	argJ	Arginine biosynthesis bifunctional protein ArgJ	S	0.2825	0.0620036	100	0.175	0.0550252	100	0.242	0.0632104	100
SXYL_01386		Tetratricopeptide repeat protein	S	0.4125	0.0801249	50	0.226	0.0320936	50	0.244	0.0304959	50
SXYL_00210		Uncharacterized protein	S	0.0725	0.106525	100	0.128571	0.086877	100	0.248571	0.10574	100
SXYL_02176		Uncharacterized membrane protein	S	0.33	0.132629	100	0.222857	0.188389	100	0.253333	0.0640833	86
SXYL_00521		Putative lipid-binding protein YceI-like	S	0.15	0.0604704	85.7143	0.16	0.110815	86	0.256667	0.125007	86
SXYL_01701		Laccase domain protein	S	0.0975	0.738488	100	0.26	0.545658	100	0.25875	0.4936	100
SXYL_01587		Putative uncharacterized protein	S	0.14	0.0264575	100	0.15	0.0173205	100	0.26	0.0173205	100
SXYL_02012		Putative membrane protein	S	0.15	0.0141421	100	0.18	0	100	0.26	0.0141421	100
SXYL_02432		Putative uncharacterized protein	S	0.19	-	100	0.22	-	100	0.26	-	100
SXYL_01070		Putative uncharacterized protein	S	0.21	-	50	0.23	-	50	0.26	-	50
SXYL_00454		Uncharacterized protein	S	0.233333	0.206478	100	0.306667	0.271355	100	0.26	0.0141421	67
SXYL_02155		Uncharacterized protein	S	0.1925	0.0585235	80	0.1975	0.0386221	80	0.2625	0.0596518	80
SXYL_02030		Putative membrane protein	S	0.186667	0.151438	100	0.196667	0.15308	100	0.266667	0.189033	100
SXYL_00433		Uncharacterized protein	S	0.3075	0.0817924	100	0.258	0.114678	100	0.267	0.123383	100
SXYL_01948		Putative uncharacterized protein	S	0.14	0.07	75	0.163333	0.051316	75	0.27	0.052915	75
SXYL_01388		Putative membrane protein	S	0.5325	0.0471573	100	0.274286	0.0562308	100	0.272857	0.0587975	100
SXYL_02045		Uncharacterized protein	S	0.2025	0.0713559	100	0.2225	0.106888	100	0.275	0.11	100
SXYL_01033		Putative membrane protein	S	0.28	0.0402492	100	0.192	0.0396232	100	0.276	0.0602495	100
SXYL_00914		Putative exported protein	S	0.33	-	50	0.18	-	50	0.28	-	50
SXYL_01401		Putative uncharacterized protein	S	0.385	0.0932738	100	0.26	0.0748331	100	0.2825	0.0899537	100
SXYL_01854		Putative uncharacterized protein	S	0.54	0.183485	66.6667	0.415	0.107238	67	0.285	0.0793725	67
SXYL_01493		Putative uncharacterized protein	S	0.22	-	100	0.19	-	100	0.29	-	100
SXYL_01525		Putative permease	S	0.3225	0.0568038	100	0.243	0.059264	100	0.293	0.0710321	100
SXYL_01851		Glutaredoxin	S	0.145	0.0212132	100	0.205	0.0353553	100	0.295	0.0494975	100
SXYL_01823		UPF0358 protein	S	0.196667	0.0602771	100	0.143333	0.0416333	100	0.3	0.0754983	100
SXYL_01897		Putative uncharacterized protein	S	0.23	-	100	0.19	-	100	0.3	-	100
SXYL_02503		Uncharacterized protein	S	0.19	0.0792374	88.8889	0.18	0.0750238	89	0.30125	0.0723952	89
SXYL_01387		Putative uncharacterized protein	S	0.56	0.071624	83.3333	0.294	0.112606	83	0.304	0.121984	83
SXYL_00791		Putative uncharacterized protein	S	0.4175	0.0906918	80	0.368	0.0597495	100	0.304	0.0536656	100
SXYL_00271		Uncharacterized protein	S	0.4325	0.0492805	100	0.351429	0.0437526	100	0.314286	0.0373529	100
SXYL_01461		Putative uncharacterized protein	S	0.24	0.0848528	100	0.16	0.0989949	100	0.32	0.127279	100
SXYL_02284		Uncharacterized protein	S	0.18	0.0848528	100	0.275714	0.113263	100	0.321429	0.0937067	100
SXYL_02236		Uncharacterized protein	S	0.273333	0.064291	50	0.325	0.0636396	33	0.325	0.0494975	33
SXYL_00575		Uncharacterized lipoprotein	S	0.285	0.127597	70	0.30875	0.0932642	80	0.325714	0.0877225	70
SXYL_02043		Putative uncharacterized protein	S	0.28	-	100	0.28	-	100	0.33	-	100
SXYL_01553		Putative uncharacterized protein	S	0.19	0.02	100	0.253333	0.0416333	100	0.333333	0.0503322	100
SXYL_01210		Putative uncharacterized protein	S	0.215	0.00707107	100	0.27	0.0141421	100	0.335	0.0212132	100
SXYL_00371		Glyoxalase family protein	S	0.185	0.0260768	100	0.27	0.0447214	100	0.342	0.0408656	100
SXYL_02077		Putative uncharacterized protein	S	0.286667	0.0763763	100	0.293333	0.0971253	100	0.346667	0.0960902	100
SXYL_00436		Uncharacterized protein	S	0.4825	0.0592211	88.8889	0.42625	0.0396187	89	0.35125	0.0331393	89
SXYL_02549		Transcriptional regulator	S	0.3625	0.0670199	80	0.355	0.106615	80	0.3525	0.0813941	80
SXYL_01407		Nucleoside-diphosphate-sugar epimerase	S	0.24	0.0884792	100	0.324286	0.152846	100	0.356667	0.0889194	86
SXYL_01296		Putative tRNA methyltransferase	S	2.1675	1.06381	85.7143	1.276	0.875346	71	0.36	0.339411	29
SXYL_00900		Putative uncharacterized protein	S	0.465	0.00707107	33.3333	0.435	0.0353553	33	0.36	0.0264575	50
SXYL_01858		Membrane protein	S	0.655	0.00707107	28.5714	0.374286	0.0660447	100	0.362857	0.0495696	100
SXYL_02181		Uncharacterized protein	S	0.3825	0.06245	87.5	0.318571	0.0307834	88	0.364286	0.0364496	88
SXYL_01883		Putative uncharacterized protein	S	0.1975	0.0618466	80	0.2275	0.0639661	80	0.365	0.0834666	80
SXYL_02197		Uncharacterized protein	S	0.51	0.0282843	33.3333	0.345	0.0212132	33	0.365	0.00707107	33
SXYL_00057		Uncharacterized protein	S	0.39	0.0801873	100	0.348	0.103296	100	0.365	0.0288675	80
SXYL_02524		Uncharacterized protein	S	0.4325	0.0995705	88.8889	0.362222	0.123974	100	0.367778	0.107445	100
SXYL_02481		Uncharacterized protein	S	0.265	0.0685565	100	0.2825	0.0287228	100	0.3775	0.0320156	100
SXYL_01444		Putative uncharacterized protein	S	0.3	0.0141421	100	0.335	0.0353553	100	0.38	0.0424264	100
SXYL_01042		Putative esterase	S	0.3575	0.567888	85.7143	0.512	0.420797	71	0.385	0.108781	57
SXYL_02546		Uncharacterized protein	S	0.2925	0.0524404	100	0.284	0.0602495	100	0.386	0.0482701	100
SXYL_02475		Uncharacterized protein	S	0.25	0.100995	100	0.225	0.123693	100	0.3875	0.093586	100
SXYL_02187		Membrane protein	S	0.34	0.13136	100	0.30375	0.0544944	100	0.3875	0.0594619	100
SXYL_02074		Uncharacterized protein	S	0.235	0.0519615	66.6667	0.3	0.0734847	67	0.39	0.0621825	67
SXYL_00552		Putative uncharacterized protein	S	0.175	0.0506623	100	0.29	0.087178	100	0.3925	0.045	100
SXYL_01091		Putative membrane protein	S	0.3125	0.0377492	100	0.3225	0.0629153	100	0.3925	0.0665207	100
SXYL_01930		UPF0413 protein	S	0.215	0.0492725	100	0.35125	0.0622065	89	0.3925	0.0570088	89
SXYL_02065		Putative membrane protein	S	0.3925	0.015	80	0.34	0.0244949	80	0.393333	0.0665833	60
SXYL_00845		Putative uncharacterized protein	S	0.266667	0.0378594	100	0.28	0.0173205	100	0.393333	0.0057735	100
SXYL_00554		Putative N-acetylmuramoyl-L-alanine amidase	S	0.3225	0.136186	85.7143	0.383333	0.176484	86	0.396	0.0934345	71
SXYL_01403	gpsB	Cell cycle protein GpsB	S	0.57	0.072111	100	0.34	0.06245	100	0.396667	0.0568624	100
SXYL_02053		Uncharacterized protein	S	0.155	0.0212132	100	0.245	0.0353553	100	0.4	0.0707107	100
SXYL_01093		Putative uncharacterized protein	S	0.335	0.0494975	66.6667	0.28	0.113137	67	0.4	-	33
SXYL_01721		Putative uncharacterized protein	S	0.29	-	100	0.29	-	100	0.4	-	100
SXYL_01347		Putative uncharacterized protein	S	0.325	0.00707107	100	0.315	0.120208	100	0.4	-	50
SXYL_01951		UPF0344 protein	S	0.41	0.0845577	100	0.338	0.112783	100	0.4	0.131529	100
SXYL_00960		Putative uncharacterized protein	S	0.42	0.0424264	100	0.35	0.0282843	100	0.4	0.0282843	100
SXYL_00631		Membrane protein	S	0.47	-	50	0.35	-	50	0.4	-	50
SXYL_02112		Uncharacterized protein	S	0.243333	0.0351188	100	0.383333	0.0493288	100	0.4	6.7987e-17	100
SXYL_00499		Uncharacterized protein	S	0.1475	0.0417931	100	0.268333	0.0738693	100	0.401667	0.0808497	100
SXYL_01492		Putative membrane protein	S	0.255	0.098387	100	0.394	0.117175	100	0.402	0.0649615	100
SXYL_01068		Putative uncharacterized protein	S	0.425	0.0228035	100	0.406	0.0167332	100	0.406	0.0167332	100
SXYL_00313		Putative oxidoreductase	S	0.3225	0.047481	100	0.274	0.0754542	100	0.407	0.0594512	100
SXYL_01917		UPF0477 protein	S	0.285	0.00707107	50	0.355	0.0212132	50	0.41	-	25
SXYL_01591		Phage-related protein	S	0.4425	0.118422	87.5	0.42	0.109362	75	0.411667	0.0919601	75
SXYL_02184		Probable transcriptional regulatory protein	S	0.3525	0.0612178	87.5	0.377143	0.106257	88	0.414286	0.100641	88
SXYL_00031		Putative uncharacterized protein	S	0.505	0.0353553	100	0.395	0.0353553	100	0.415	0.00707107	100
SXYL_01508		Acetyltransferase, GNAT family protein	S	0.385	0.139032	100	0.354	0.149432	100	0.416	0.135941	100
SXYL_01560		Uncharacterized protein	S	0.48	0.0443847	100	0.36	0.0781025	100	0.424	0.068775	100
SXYL_01069		Putative uncharacterized protein	S	0.425	0.0873499	100	0.456	0.0844393	100	0.424	0.0598331	100
SXYL_00761	sepA	Multidrug resistance efflux pump sepA	S	0.4025	0.0287228	80	0.3575	0.0275379	80	0.425	0.0351188	80
SXYL_01389		Zn-dependent protease	S	0.43	0.0616441	55.5556	0.3875	0.122848	44	0.43	0.200749	33
[truncated: 514 more rows]
